# Supplementary material for: Bis(cytosinium) aqua­penta­chlorido­indate(III)
Source: Acta Crystallogr Sect E Struct Rep Online. 2011 Feb 12;67(Pt 3):m317–8. doi: 10.1107/S1600536811004235 (PMC3051970; doi:10.1107/S1600536811004235)
Supplement: Supplementary file 1 [file e-67-0m317-sup1.cif]

##############################################################################
###                                                                        ###
###        Electronic paper (Acta Crystallographica Section E)             ###
###                                                                        ###
##############################################################################
#                                                                            #
# This CIF contains the data in a paper accepted for publication in Acta     #
# Crystallographica Section E. It conforms to the requirements of Notes      #
# for Authors for Section E, and has been peer reviewed under the auspices   #
# of the IUCr Commission on Journals.                                        #
#                                                                            #
# Full details of the Crystallographic Information File format               #
# are given in the paper "The Crystallographic Information File (CIF):       #
# a New Standard Archive File for Crystallography" by S. R. Hall, F. H.      #
# Allen and I. D. Brown [Acta Cryst. (1991), A47, 655-685].                  #
#                                                                            #
# The current version of the core CIF dictionary is obtainable from          #
# ftp://ftp.iucr.org/pub/cif_core.dic. The current version number is 2.4.    #
#                                                                            #
# Software is freely available for graphical display of the structure(s) in  #
# this CIF.  For information consult the CIF home page http://www.iucr.org/  #
# cif/home.html                                                              #
#                                                                            #
# This file may be used for bona fide research purposes within the           #
# scientific community so long as proper attribution is given to the journal # 
# article from which it was obtained.                                        #
#                                                                            #
##############################################################################
                                             
data_global
_audit_creation_method     'WinGX routine CIF_UPDATE'
_audit_conform_dict_name     cif_core.dic
_audit_conform_dict_version     2.3
_journal_date_recd_electronic     2011-02-01
_journal_date_accepted     2011-02-03
_journal_name_full     'Acta Crystallographica, Section E'
_journal_year     2011
_journal_volume     67
_journal_issue      3
_journal_page_first     m317
_journal_page_last     m318
_journal_paper_category     QM
_journal_coeditor_code     LH5204
_publ_contact_author_name     'Sofiane, Bouacida'
_publ_contact_author_address
;
Unit\'e de recherche de CHimie de l'Environnement
et Mol\'eculaire Structurale,
CHEMS, Universit\'e Mentouri-Constantine
25000 Algeria
;
_publ_contact_author_email     bouacida_sofiane@yahoo.fr
_publ_contact_author_fax     '00 (213) 31 81 88 16'
_publ_contact_author_phone     '00 (213) 74 45 27 14'
_publ_section_title
;
Bis(cytosinium) aquapentachloridoindate(III)
;
loop_
    _publ_author_name
    _publ_author_footnote
    _publ_author_address
    'Bouacida, Sofiane'
;
Current address: D\'epartement Sciences de la Mati\`ere,
Facult des Sciences Exactes et Sciences de la Nature et de la Vie,
Universit Larbi Ben M'hidi, Oum El Bouaghi 04000,
Algeria
;
;
Unit\'e de Recherche de Chimie de l'Environnement et Mol\'eculaire Structurale,
CHEMS
Universit\'e Mentouri-Constantine
25000 Algeria
;
    'Belhouas, Ratiba'
;
;
;
Unit\'e de Recherche de Chimie de l'Environnement et Mol\'eculaire Structurale,
CHEMS
Universit\'e Mentouri-Constantine
25000 Algeria
;
    'Fantazi, Boubakeur'
;
;
;
Unit\'e de Recherche de Chimie de l'Environnement et Mol\'eculaire Structurale,
CHEMS
Universit\'e Mentouri-Constantine
25000 Algeria
;
    'Boudaren, Chaouki'
;
;
;
Unit\'e de Recherche de Chimie de l'Environnement et Mol\'eculaire Structurale,
CHEMS
Universit\'e Mentouri-Constantine
25000 Algeria
;
    'Roisnel, Thierry'
;
;
;
Centre de Difractom\'etrie X
UMR 6226 CNRS Unit\'e Sciences Chimiques de Rennes
Universit\'e de Rennes I
263 Avenue du g\'en\'eral Leclerc
35042 Rennes
France.
;
data_I
_chemical_name_systematic
;
Bis(cytosinium) aquapentachloridoindate(III)
;
_chemical_formula_moiety     '2(C4 H6 N3 O +), Cl5 H2 In O 2-'
_chemical_formula_sum     'C8 H14 Cl5 In N6 O3'
_chemical_formula_structural     'C8 H14 Cl5 In N6 O3'
_chemical_formula_iupac     '(C4 H6 N3 O)2 [In Cl5 (H2O)]'
_chemical_formula_weight     534.32
_space_group_crystal_system     triclinic
_space_group_name_H-M_alt     'P -1'
_space_group_name_Hall     '-P 1'
loop_
    _space_group_symop_operation_xyz
    'x, y, z'
    '-x, -y, -z'
_cell_length_a     6.8630(10)
_cell_length_b     10.487(2)
_cell_length_c     12.765(2)
_cell_angle_alpha     104.6080(10)
_cell_angle_beta     97.9980(10)
_cell_angle_gamma     98.1210(10)
_cell_volume     865.3(2)
_cell_formula_units_Z     2
_cell_measurement_reflns_used     8762
_cell_measurement_theta_min     3.05
_cell_measurement_theta_max     27.50
_cell_measurement_temperature     295(2)
_exptl_crystal_description     needle
_exptl_crystal_colour     Red
_exptl_crystal_size_max     0.18
_exptl_crystal_size_mid     0.09
_exptl_crystal_size_min     0.07
_exptl_crystal_density_diffrn     2.051
_exptl_crystal_density_method     'not measured'
_exptl_crystal_F_000     524
_exptl_absorpt_coefficient_mu     2.158
_exptl_absorpt_correction_type     none
_exptl_special_details
;
;
_diffrn_ambient_temperature     295(2)
_diffrn_radiation_type     MoK\a
_diffrn_radiation_wavelength     0.71073
_diffrn_radiation_monochromator     graphite
_diffrn_measurement_device_type     'Nonius KappaCCD'
_diffrn_measurement_device     '95mm CCD camera on \k-goniostat'
_diffrn_measurement_method     'CCD rotation images, thick slices'
_diffrn_reflns_number     18109
_diffrn_reflns_av_R_equivalents     0.0321
_diffrn_reflns_theta_min     1.68
_diffrn_reflns_theta_max     27.55
_diffrn_reflns_theta_full     27.55
_diffrn_measured_fraction_theta_max     0.983
_diffrn_measured_fraction_theta_full     0.983
_diffrn_reflns_limit_h_min     -8
_diffrn_reflns_limit_h_max     8
_diffrn_reflns_limit_k_min     -13
_diffrn_reflns_limit_k_max     13
_diffrn_reflns_limit_l_min     -16
_diffrn_reflns_limit_l_max     16
_refine_special_details
;
Refinement of <i>F</i>^2^ against ALL reflections. The weighted <i>R</i>-factor
<i>wR</i> and goodness of fit <i>S</i> are based on <i>F</i>^2^, conventional
<i>R</i>-factors <i>R</i> are based on <i>F</i>, with <i>F</i> set to zero for
negative <i>F</i>^2^. The threshold expression of <i>F</i>^2^ >
\s(<i>F</i>^2^) is used only for calculating <i>R</i>-factors(gt) <i>etc</i>.
and is not relevant to the choice of reflections for refinement.
<i>R</i>-factors based on <i>F</i>^2^ are statistically about twice as large
as those based on <i>F</i>, and <i>R</i>- factors based on ALL data will be
even larger.
4 bad reflections were omitted from the refinement
;
_reflns_number_total     3933
_reflns_number_gt     3572
_reflns_threshold_expression     I>2\s(I)
_refine_ls_structure_factor_coef     Fsqd
_refine_ls_matrix_type     full
_refine_ls_R_factor_all     0.0233
_refine_ls_R_factor_gt     0.02
_refine_ls_wR_factor_gt     0.0467
_refine_ls_wR_factor_ref     0.0481
_refine_ls_goodness_of_fit_ref     1.065
_refine_ls_restrained_S_all     1.065
_refine_ls_number_reflns     3929
_refine_ls_number_parameters     214
_refine_ls_number_restraints     0
_refine_ls_hydrogen_treatment     mixed
_refine_ls_weighting_scheme     calc
_refine_ls_weighting_details
         'calc w=1/[\s^2^(Fo^2^)+(0.0229P)^2^+0.0464P] where P=(Fo^2^+2Fc^2^)/3'
_atom_sites_solution_hydrogens     geom
_atom_sites_solution_primary     direct
_atom_sites_solution_secondary     difmap
_refine_ls_shift/su_max     0.002
_refine_ls_shift/su_mean     0
_refine_diff_density_max     0.346
_refine_diff_density_min     -0.61
_refine_ls_extinction_method     none
loop_
    _atom_type_symbol
    _atom_type_description
    _atom_type_scat_dispersion_real
    _atom_type_scat_dispersion_imag
    _atom_type_scat_source
    C C 0.0033 0.0016 'International Tables Vol C Tables 4.2.6.8 and 6.1.1.4'
    H H 0 0 'International Tables Vol C Tables 4.2.6.8 and 6.1.1.4'
    N N 0.0061 0.0033 'International Tables Vol C Tables 4.2.6.8 and 6.1.1.4'
    O O 0.0106 0.006 'International Tables Vol C Tables 4.2.6.8 and 6.1.1.4'
    Cl Cl 0.1484 0.1585 'International Tables Vol C Tables 4.2.6.8 and 6.1.1.4'
    In In -0.7276 1.31 'International Tables Vol C Tables 4.2.6.8 and 6.1.1.4'
_computing_data_collection     'COLLECT (Nonius, 1998)'
_computing_cell_refinement     'SCALEPACK (Otwinowski & Minor, 1997)'
_computing_data_reduction     'DENZO and SCALEPACK (Otwinowski & Minor, 1997)'
_computing_structure_solution     'SIR2002 (Burla <i>et al.</i>, 2003)'
_computing_structure_refinement     'SHELXL97 (Sheldrick, 2008)'
_computing_molecular_graphics
             'PLATON (Spek, 2009) and DIAMOND (Brandenburg <i>et al.</i>, 2001)'
_computing_publication_material     'WinGX (Farrugia, 1999)'
loop_
    _atom_site_type_symbol
    _atom_site_label
    _atom_site_fract_x
    _atom_site_fract_y
    _atom_site_fract_z
    _atom_site_U_iso_or_equiv
    _atom_site_adp_type
    _atom_site_calc_flag
    _atom_site_refinement_flags
    _atom_site_occupancy
    _atom_site_disorder_assembly
    _atom_site_disorder_group
    In In1 0.550968(18) 0.423292(12) 0.265050(10) 0.02044(5) Uani d . 1 . .
    Cl Cl2 0.68990(8) 0.33651(5) 0.42094(4) 0.03022(11) Uani d . 1 . .
    Cl Cl3 0.35973(7) 0.19643(4) 0.16412(4) 0.02749(11) Uani d . 1 . .
    Cl Cl4 0.36901(7) 0.51814(5) 0.13047(4) 0.03375(12) Uani d . 1 . .
    Cl Cl5 0.68860(8) 0.65285(5) 0.38414(5) 0.03400(12) Uani d . 1 . .
    Cl Cl1 0.84669(8) 0.39953(6) 0.17617(5) 0.03882(13) Uani d . 1 . .
    N N2B 0.6503(2) -0.06652(16) 0.62369(13) 0.0249(4) Uani d . 1 . .
    H H2B 0.5921 -0.1469 0.6175 0.03 Uiso calc R 1 . .
    O O1B 0.3547(2) 0.00633(15) 0.63256(14) 0.0405(4) Uani d . 1 . .
    N N6A 0.3443(2) 0.01389(16) 0.88504(14) 0.0282(4) Uani d . 1 . .
    H H6A 0.411 -0.0502 0.8804 0.034 Uiso calc R 1 . .
    O O1A 0.6221(2) 0.16293(15) 0.89141(15) 0.0455(4) Uani d . 1 . .
    N N6B 0.6325(2) 0.15524(17) 0.63714(15) 0.0316(4) Uani d . 1 . .
    H H6B 0.5662 0.2195 0.641 0.038 Uiso calc R 1 . .
    N N7B 0.9460(2) -0.14472(16) 0.62174(14) 0.0304(4) Uani d . 1 . .
    H H71B 0.8827 -0.2227 0.619 0.037 Uiso calc R 1 . .
    H H72B 1.0728 -0.1321 0.6225 0.037 Uiso calc R 1 . .
    C C4B 0.9437(3) 0.08585(19) 0.63066(16) 0.0264(4) Uani d . 1 . .
    H H4B 1.08 0.1051 0.6303 0.032 Uiso calc R 1 . .
    C C3B 0.8491(3) -0.04516(19) 0.62486(15) 0.0227(4) Uani d . 1 . .
    C C4A 0.0348(3) 0.08195(19) 0.89372(16) 0.0258(4) Uani d . 1 . .
    H H4A -0.1012 0.0624 0.8951 0.031 Uiso calc R 1 . .
    C C5B 0.8318(3) 0.1819(2) 0.63676(17) 0.0302(5) Uani d . 1 . .
    H H5B 0.8922 0.2685 0.6408 0.036 Uiso calc R 1 . .
    C C1B 0.5332(3) 0.0312(2) 0.63174(16) 0.0266(4) Uani d . 1 . .
    C C3A 0.1280(3) 0.21374(18) 0.90100(15) 0.0234(4) Uani d . 1 . .
    O O1W 0.2642(2) 0.42641(16) 0.35025(13) 0.0319(3) Uani d . 1 . .
    H H1W 0.166(4) 0.433(2) 0.312(2) 0.048 Uiso d . 1 . .
    H H2W 0.272(4) 0.487(3) 0.402(2) 0.048 Uiso d . 1 . .
    C C5A 0.1454(3) -0.01407(19) 0.88486(16) 0.0267(4) Uani d . 1 . .
    H H3A 0.0849 -0.1015 0.8785 0.032 Uiso calc R 1 . .
    C C1A 0.4435(3) 0.1381(2) 0.89219(17) 0.0284(4) Uani d . 1 . .
    N N7A 0.0296(3) 0.31296(17) 0.90638(15) 0.0354(4) Uani d . 1 . .
    H H72A 0.091 0.3911 0.9082 0.042 Uiso calc R 1 . .
    H H71A -0.0963 0.2999 0.9081 0.042 Uiso calc R 1 . .
    N N2A 0.3263(2) 0.23531(16) 0.89832(14) 0.0258(4) Uani d . 1 . .
    H H2A 0.3828 0.3148 0.9006 0.031 Uiso calc R 1 . .
loop_
    _atom_site_aniso_label
    _atom_site_aniso_U_11
    _atom_site_aniso_U_22
    _atom_site_aniso_U_33
    _atom_site_aniso_U_12
    _atom_site_aniso_U_13
    _atom_site_aniso_U_23
    In1 0.01960(8) 0.01626(7) 0.02516(8) 0.00200(5) 0.00384(5) 0.00607(5)
    Cl2 0.0331(3) 0.0272(2) 0.0304(3) 0.0062(2) 0.0002(2) 0.0106(2)
    Cl3 0.0290(3) 0.0184(2) 0.0310(3) 0.00087(18) 0.0023(2) 0.00312(19)
    Cl4 0.0287(3) 0.0312(3) 0.0428(3) 0.0015(2) -0.0020(2) 0.0198(2)
    Cl5 0.0313(3) 0.0185(2) 0.0444(3) -0.0001(2) -0.0013(2) 0.0017(2)
    Cl1 0.0277(3) 0.0490(3) 0.0454(3) 0.0106(2) 0.0166(2) 0.0159(3)
    N2B 0.0211(8) 0.0216(8) 0.0346(9) 0.0037(6) 0.0062(7) 0.0118(7)
    O1B 0.0207(8) 0.0379(9) 0.0675(11) 0.0080(7) 0.0129(7) 0.0187(8)
    N6A 0.0253(9) 0.0235(8) 0.0384(10) 0.0089(7) 0.0066(8) 0.0101(7)
    O1A 0.0206(8) 0.0371(9) 0.0813(13) 0.0066(7) 0.0145(8) 0.0175(9)
    N6B 0.0244(9) 0.0256(9) 0.0501(11) 0.0096(7) 0.0088(8) 0.0162(8)
    N7B 0.0255(9) 0.0268(9) 0.0386(10) 0.0071(7) 0.0055(8) 0.0072(8)
    C4B 0.0183(9) 0.0304(11) 0.0312(11) 0.0022(8) 0.0048(8) 0.0113(9)
    C3B 0.0229(10) 0.0257(10) 0.0193(9) 0.0051(8) 0.0034(7) 0.0060(8)
    C4A 0.0180(9) 0.0301(11) 0.0288(11) 0.0011(8) 0.0043(8) 0.0093(8)
    C5B 0.0268(11) 0.0241(10) 0.0402(12) -0.0012(8) 0.0051(9) 0.0135(9)
    C1B 0.0215(10) 0.0310(11) 0.0306(11) 0.0079(8) 0.0062(8) 0.0122(9)
    C3A 0.0212(9) 0.0230(9) 0.0243(10) 0.0035(8) 0.0038(8) 0.0041(8)
    O1W 0.0262(8) 0.0365(9) 0.0297(8) 0.0082(7) 0.0045(6) 0.0022(6)
    C5A 0.0263(10) 0.0246(10) 0.0276(11) -0.0005(8) 0.0041(8) 0.0079(8)
    C1A 0.0219(10) 0.0284(10) 0.0353(11) 0.0061(8) 0.0069(9) 0.0078(9)
    N7A 0.0239(9) 0.0265(9) 0.0529(12) 0.0052(7) 0.0076(8) 0.0054(8)
    N2A 0.0191(8) 0.0216(8) 0.0372(10) 0.0015(6) 0.0062(7) 0.0095(7)
_geom_special_details
;
All e.s.d.'s (except the e.s.d. in the dihedral angle between two l.s. planes)
are estimated using the full covariance matrix. The cell e.s.d.'s are taken
into account individually in the estimation of e.s.d.'s in distances, angles
and torsion angles; correlations between e.s.d.'s in cell parameters are only
used when they are defined by crystal symmetry. An approximate (isotropic)
treatment of cell e.s.d.'s is used for estimating e.s.d.'s involving l.s.
planes.
;
loop_
    _geom_bond_atom_site_label_1
    _geom_bond_atom_site_label_2
    _geom_bond_site_symmetry_2
    _geom_bond_distance
    _geom_bond_publ_flag
    In1 O1W . 2.3776(15) ?
    In1 Cl1 . 2.4718(6) ?
    In1 Cl5 . 2.4720(6) ?
    In1 Cl4 . 2.4730(6) ?
    In1 Cl3 . 2.4787(6) ?
    In1 Cl2 . 2.5155(6) ?
    N2B C3B . 1.349(2) ?
    N2B C1B . 1.381(2) ?
    N2B H2B . 0.86 ?
    O1B C1B . 1.218(2) ?
    N6A C5A . 1.354(2) ?
    N6A C1A . 1.356(3) ?
    N6A H6A . 0.86 ?
    O1A C1A . 1.218(2) ?
    N6B C5B . 1.357(2) ?
    N6B C1B . 1.361(2) ?
    N6B H6B . 0.86 ?
    N7B C3B . 1.310(2) ?
    N7B H71B . 0.86 ?
    N7B H72B . 0.86 ?
    C4B C5B . 1.344(3) ?
    C4B C3B . 1.413(3) ?
    C4B H4B . 0.93 ?
    C4A C5A . 1.337(3) ?
    C4A C3A . 1.413(3) ?
    C4A H4A . 0.93 ?
    C5B H5B . 0.93 ?
    C3A N7A . 1.311(2) ?
    C3A N2A . 1.355(2) ?
    O1W H1W . 0.80(2) ?
    O1W H2W . 0.78(3) ?
    C5A H3A . 0.93 ?
    C1A N2A . 1.379(2) ?
    N7A H72A . 0.86 ?
    N7A H71A . 0.86 ?
    N2A H2A . 0.86 ?
loop_
    _geom_angle_atom_site_label_1
    _geom_angle_atom_site_label_2
    _geom_angle_atom_site_label_3
    _geom_angle_site_symmetry_1
    _geom_angle_site_symmetry_3
    _geom_angle
    _geom_angle_publ_flag
    O1W In1 Cl1 . . 175.07(4) ?
    O1W In1 Cl5 . . 88.65(4) ?
    Cl1 In1 Cl5 . . 95.26(2) ?
    O1W In1 Cl4 . . 86.45(4) ?
    Cl1 In1 Cl4 . . 96.55(2) ?
    Cl5 In1 Cl4 . . 89.56(2) ?
    O1W In1 Cl3 . . 80.65(4) ?
    Cl1 In1 Cl3 . . 95.42(2) ?
    Cl5 In1 Cl3 . . 169.296(17) ?
    Cl4 In1 Cl3 . . 89.95(2) ?
    O1W In1 Cl2 . . 83.91(4) ?
    Cl1 In1 Cl2 . . 93.21(2) ?
    Cl5 In1 Cl2 . . 88.07(2) ?
    Cl4 In1 Cl2 . . 170.125(18) ?
    Cl3 In1 Cl2 . . 90.60(2) ?
    C3B N2B C1B . . 124.87(16) ?
    C3B N2B H2B . . 117.6 ?
    C1B N2B H2B . . 117.6 ?
    C5A N6A C1A . . 123.24(17) ?
    C5A N6A H6A . . 118.4 ?
    C1A N6A H6A . . 118.4 ?
    C5B N6B C1B . . 122.77(17) ?
    C5B N6B H6B . . 118.6 ?
    C1B N6B H6B . . 118.6 ?
    C3B N7B H71B . . 120 ?
    C3B N7B H72B . . 120 ?
    H71B N7B H72B . . 120 ?
    C5B C4B C3B . . 118.37(18) ?
    C5B C4B H4B . . 120.8 ?
    C3B C4B H4B . . 120.8 ?
    N7B C3B N2B . . 119.31(17) ?
    N7B C3B C4B . . 123.05(17) ?
    N2B C3B C4B . . 117.64(17) ?
    C5A C4A C3A . . 118.82(17) ?
    C5A C4A H4A . . 120.6 ?
    C3A C4A H4A . . 120.6 ?
    C4B C5B N6B . . 121.53(18) ?
    C4B C5B H5B . . 119.2 ?
    N6B C5B H5B . . 119.2 ?
    O1B C1B N6B . . 123.31(18) ?
    O1B C1B N2B . . 121.90(18) ?
    N6B C1B N2B . . 114.78(16) ?
    N7A C3A N2A . . 119.53(17) ?
    N7A C3A C4A . . 122.86(18) ?
    N2A C3A C4A . . 117.57(17) ?
    In1 O1W H1W . . 114.4(18) ?
    In1 O1W H2W . . 115.7(19) ?
    H1W O1W H2W . . 101(2) ?
    C4A C5A N6A . . 121.06(18) ?
    C4A C5A H3A . . 119.5 ?
    N6A C5A H3A . . 119.5 ?
    O1A C1A N6A . . 123.22(18) ?
    O1A C1A N2A . . 121.78(18) ?
    N6A C1A N2A . . 114.99(17) ?
    C3A N7A H72A . . 120 ?
    C3A N7A H71A . . 120 ?
    H72A N7A H71A . . 120 ?
    C3A N2A C1A . . 124.27(16) ?
    C3A N2A H2A . . 117.9 ?
    C1A N2A H2A . . 117.9 ?
loop_
    _geom_torsion_atom_site_label_1
    _geom_torsion_atom_site_label_2
    _geom_torsion_atom_site_label_3
    _geom_torsion_atom_site_label_4
    _geom_torsion_site_symmetry_1
    _geom_torsion_site_symmetry_2
    _geom_torsion_site_symmetry_3
    _geom_torsion_site_symmetry_4
    _geom_torsion
    _geom_torsion_publ_flag
    C1B N2B C3B N7B . . . . 176.87(18) ?
    C1B N2B C3B C4B . . . . -2.5(3) ?
    C5B C4B C3B N7B . . . . -178.07(19) ?
    C5B C4B C3B N2B . . . . 1.2(3) ?
    C3B C4B C5B N6B . . . . -0.2(3) ?
    C1B N6B C5B C4B . . . . 0.2(3) ?
    C5B N6B C1B O1B . . . . 179.6(2) ?
    C5B N6B C1B N2B . . . . -1.2(3) ?
    C3B N2B C1B O1B . . . . -178.40(19) ?
    C3B N2B C1B N6B . . . . 2.4(3) ?
    C5A C4A C3A N7A . . . . 177.79(19) ?
    C5A C4A C3A N2A . . . . 0.1(3) ?
    C3A C4A C5A N6A . . . . 1.3(3) ?
    C1A N6A C5A C4A . . . . -1.1(3) ?
    C5A N6A C1A O1A . . . . -179.4(2) ?
    C5A N6A C1A N2A . . . . -0.6(3) ?
    N7A C3A N2A C1A . . . . -179.71(19) ?
    C4A C3A N2A C1A . . . . -2.0(3) ?
    O1A C1A N2A C3A . . . . -179.1(2) ?
    N6A C1A N2A C3A . . . . 2.2(3) ?
loop_
    _geom_hbond_atom_site_label_D
    _geom_hbond_atom_site_label_H
    _geom_hbond_atom_site_label_A
    _geom_hbond_site_symmetry_A
    _geom_hbond_distance_DH
    _geom_hbond_distance_HA
    _geom_hbond_distance_DA
    _geom_hbond_angle_DHA
    _geom_hbond_publ_flag
    O1W H1W Cl1 1_455 0.80(3) 2.52(3) 3.3033(17) 167(2) yes
    N2A H2A Cl4 2_666 0.86 2.41 3.2185(18) 156 yes
    N2B H2B Cl2 2_656 0.86 2.47 3.2774(18) 157 yes
    O1W H2W Cl2 2_666 0.78(3) 2.49(3) 3.2667(18) 174(3) yes
    N6A H6A Cl3 2_656 0.86 2.37 3.2104(17) 164 yes
    N6B H6B Cl5 2_666 0.86 2.38 3.2160(18) 163 yes
    N7A H71A O1A 1_455 0.86 2.19 2.965(3) 150 yes
    N7B H71B O1W 2_656 0.86 2.38 3.226(3) 168 yes
    N7A H72A Cl1 2_666 0.86 2.69 3.471(2) 152 yes
    N7B H72B O1B 1_655 0.86 2.22 2.987(3) 149 yes
    C4A H4A O1A 1_455 0.93 2.30 3.068(3) 140 yes
    C4B H4B O1B 1_655 0.93 2.28 3.051(3) 140 yes
