# Supplementary material for: Bis(cytosinium) aqua­penta­chlorido­indate(III)
Source: Acta Crystallogr Sect E Struct Rep Online. 2011 Feb 12;67(Pt 3):m317–8. doi: 10.1107/S1600536811004235 (PMC3051970; doi:10.1107/S1600536811004235)
Supplement: Supplementary file 2 [file e-67-0m317-Isup2.hkl]

#
# h,k,l, Fc-squared, Fo-squared, sigma(Fo-squared) and status flag
#
data_I
_shelx_title ' cyto in P -1'
_shelx_refln_list_code          4
_shelx_F_calc_maximum      215.07
_exptl_crystal_F_000       524.00
_reflns_d_resolution_high  0.7682
 
loop_
 _symmetry_equiv_pos_as_xyz
 'x, y, z'
 '-x, -y, -z'
 
_cell_length_a     6.8630
_cell_length_b    10.4871
_cell_length_c    12.7649
_cell_angle_alpha 104.608
_cell_angle_beta   97.998
_cell_angle_gamma  98.121
 
_shelx_F_squared_multiplier     1.000
 
loop_
 _refln_index_h
 _refln_index_k
 _refln_index_l
 _refln_F_squared_calc
 _refln_F_squared_meas
 _refln_F_squared_sigma
 _refln_observed_status
   1   0   0    16329.62    16512.83    145.85 o
   2   0   0      519.38      484.57      7.01 o
   3   0   0     2028.68     2144.81     24.32 o
   4   0   0     2697.56     3011.83     51.13 o
   5   0   0       66.57       79.61      4.91 o
   6   0   0      751.61      707.88     17.18 o
   7   0   0      194.16      177.47     27.22 o
   8   0   0      350.07      360.44     26.18 o
  -8   1   0      358.94      379.26     26.72 o
  -7   1   0     1495.15     1473.93     30.83 o
  -6   1   0     1040.37     1030.86     20.81 o
  -5   1   0       78.19       72.39      4.94 o
  -4   1   0      624.33      561.41     11.45 o
  -3   1   0      251.15      276.74      7.24 o
  -2   1   0       98.57      102.11      3.06 o
  -1   1   0     6778.63     6604.55     61.84 o
   1   1   0     4857.95     4945.16     47.15 o
   2   1   0       28.67       26.42      1.82 o
   3   1   0     2888.40     2993.67     32.20 o
   4   1   0     5429.57     5795.09     63.84 o
   5   1   0      560.85      545.30     13.82 o
   6   1   0      118.41      132.74     13.60 o
   7   1   0      459.65      424.79     26.28 o
   8   1   0      353.06      400.02     28.27 o
  -8   2   0      184.67      158.07      9.18 o
  -7   2   0     1221.95     1218.97     28.50 o
  -6   2   0     1690.74     1673.36     27.33 o
  -5   2   0      882.31      891.44     16.94 o
  -4   2   0     2505.54     2574.41     42.09 o
  -3   2   0      657.28      670.36     14.74 o
  -2   2   0      149.19      145.97      4.78 o
  -1   2   0       34.39       23.86      1.88 o
   0   2   0     4572.01     4526.35     39.18 o
   1   2   0     8892.14     8858.88     81.36 o
   2   2   0     4374.05     4331.78     45.71 o
   3   2   0     9252.43     9202.42     95.25 o
   4   2   0     2283.66     2285.74     37.09 o
   5   2   0       60.78       62.26      7.38 o
   6   2   0      429.23      385.82     23.19 o
   7   2   0      303.82      303.43     23.43 o
   8   2   0       48.64       41.55     15.26 o
  -8   3   0        5.05        0.27      3.84 o
  -7   3   0       48.84       47.13      7.44 o
  -6   3   0     3027.69     3075.98     43.35 o
  -5   3   0     3509.08     3555.94     46.95 o
  -4   3   0     7238.37     7146.21     74.29 o
  -3   3   0     4612.58     4432.51     53.80 o
  -2   3   0        2.06        4.21      1.33 o
  -1   3   0      209.88      211.81      8.02 o
   0   3   0        1.04       -0.14      1.17 o
   1   3   0     4500.93     4526.44     45.91 o
   2   3   0     4628.06     4805.76     51.09 o
   3   3   0     5572.52     5671.96     80.09 o
   4   3   0      999.28     1047.03     22.41 o
   5   3   0       82.72       90.96      8.93 o
   6   3   0      177.58      157.14     28.43 o
   7   3   0     1506.04     1550.83     53.16 o
   8   3   0      687.75      657.39     36.24 o
  -8   4   0      321.97      321.73     52.04 o
  -7   4   0       11.39        5.91      6.75 o
  -6   4   0      276.62      286.81     15.51 o
  -5   4   0     1294.61     1276.67     24.65 o
  -4   4   0     7080.68     7140.68     79.70 o
  -3   4   0     5622.45     5594.72     59.23 o
  -2   4   0     2438.16     2551.80     38.13 o
  -1   4   0      572.06      569.20     10.76 o
   0   4   0     1778.37     1833.37     22.17 o
   1   4   0      635.07      710.15     11.26 o
   2   4   0      225.93      218.04      6.49 o
   3   4   0     1315.96     1344.25     27.80 o
   4   4   0      916.51      947.23     27.00 o
   5   4   0      225.72      222.48     16.21 o
   6   4   0      725.46      722.23     29.30 o
   7   4   0     1693.55     1699.27     57.29 o
  -8   5   0       20.21       20.78      9.57 o
  -7   5   0        0.91        9.62     10.24 o
  -6   5   0      875.62      833.09     30.03 o
  -5   5   0     1982.40     1968.83     30.39 o
  -4   5   0      345.64      355.73     11.88 o
  -3   5   0     8557.13     8487.89     83.78 o
  -1   5   0     2530.99     2492.31     29.44 o
   0   5   0     6592.16     6558.98     70.98 o
   1   5   0     3105.11     3493.13     40.96 o
   2   5   0       45.26       54.05      3.55 o
   3   5   0       18.83       10.96      3.50 o
   4   5   0     1758.99     1775.38     44.79 o
   5   5   0     1303.44     1295.67     72.02 o
   6   5   0      226.27      232.88     18.75 o
   7   5   0      857.89      821.09     38.44 o
  -8   6   0       21.67       13.30      9.18 o
  -7   6   0      826.84      828.26     56.74 o
  -6   6   0      883.20      881.41     30.89 o
  -5   6   0      514.15      491.07     21.86 o
  -4   6   0      575.54      529.11     14.35 o
  -3   6   0     9099.11     8834.91     94.70 o
  -2   6   0    11406.50    10715.08    140.68 o
  -1   6   0     1764.34     1839.33     26.10 o
   0   6   0       19.85       15.56      3.73 o
   1   6   0      240.74      283.19     10.68 o
   2   6   0      109.92      116.02     11.94 o
   3   6   0     2336.73     2328.93     52.83 o
   4   6   0     1271.39     1221.66     36.56 o
   5   6   0       92.48       77.54     14.31 o
   6   6   0      293.50      284.21     23.23 o
   7   6   0      387.04      444.27     63.00 o
  -8   7   0      136.22      162.10     23.19 o
  -7   7   0      678.59      596.83     38.55 o
  -6   7   0      814.27      819.83     54.21 o
  -5   7   0      218.00      208.29     16.46 o
  -4   7   0      111.13      121.93      8.39 o
  -3   7   0     1824.03     1820.57     28.50 o
  -2   7   0     4495.36     4491.24     55.33 o
  -1   7   0     1091.08     1126.61     24.41 o
   0   7   0      735.59      764.06     17.02 o
   1   7   0     1477.60     1517.23     26.00 o
   2   7   0     1760.65     1867.78     27.68 o
   3   7   0     3447.39     3436.18     73.21 o
   4   7   0      757.15      802.16     30.01 o
   5   7   0       44.93       46.18     10.55 o
   6   7   0      225.22      193.13     21.16 o
  -7   8   0      697.42      651.53     41.96 o
  -6   8   0      928.40      918.14     36.94 o
  -5   8   0      113.12      127.98     19.49 o
  -4   8   0      358.01      384.29     17.38 o
  -3   8   0      231.01      234.53     13.14 o
  -2   8   0      168.05      163.33      9.67 o
  -1   8   0       85.12       78.49      6.54 o
   0   8   0     1847.85     1820.08     31.57 o
   1   8   0     2293.61     2356.37     43.22 o
   2   8   0     1221.34     1245.70     25.37 o
   3   8   0      961.44      914.19     27.95 o
   4   8   0      951.38      974.59     34.90 o
   5   8   0       34.28       26.26      9.84 o
  -7   9   0     1239.21     1300.10     61.79 o
  -6   9   0     1387.15     1339.64     47.64 o
  -5   9   0      221.07      222.27     15.52 o
  -4   9   0      333.24      344.91     17.55 o
  -3   9   0     1108.55     1096.43     25.74 o
  -2   9   0       19.50       22.45      4.77 o
  -1   9   0      169.56      157.02      9.61 o
   0   9   0      628.62      660.69     17.27 o
   1   9   0      600.13      638.51     18.66 o
   2   9   0        7.75        7.69      4.12 o
   3   9   0       47.71       59.76     11.78 o
   4   9   0     1286.43     1228.05     38.87 o
   5   9   0     1890.56     1931.77     53.55 o
  -6  10   0     1068.77     1121.54     44.63 o
  -5  10   0      312.40      255.14     17.04 o
  -4  10   0      273.74      245.80     16.13 o
  -3  10   0      996.64      994.35     29.27 o
  -2  10   0      792.16      838.05     28.73 o
  -1  10   0        2.02       10.24      5.22 o
   0  10   0       23.75       26.97      5.26 o
   1  10   0       33.17       39.32      5.20 o
   2  10   0       46.07       47.23     13.82 o
   3  10   0       90.15       95.47     15.58 o
   4  10   0     1139.79     1146.61     46.45 o
  -6  11   0       65.46       67.28     18.09 o
  -5  11   0      305.71      331.55     23.07 o
  -4  11   0      609.93      606.64     23.73 o
  -3  11   0     1645.87     1650.36     50.24 o
  -2  11   0     1466.05     1468.06     51.92 o
  -1  11   0      379.09      378.58     31.03 o
   0  11   0      399.80      397.57     19.03 o
   1  11   0       59.33       49.39      5.64 o
   2  11   0        5.44        6.52      8.87 o
   3  11   0       25.48        4.95      8.02 o
  -5  12   0      897.61      948.60     35.31 o
  -4  12   0      521.06      534.99     43.85 o
  -3  12   0       88.46       60.20     12.61 o
  -2  12   0        5.26        9.69      7.17 o
  -1  12   0      263.02      257.83     49.44 o
   0  12   0     1381.54     1411.54     38.25 o
   1  12   0      976.04      945.38     29.46 o
   2  12   0      352.39      351.33     36.14 o
  -3  13   0        3.99       13.33     10.47 o
  -2  13   0       26.31       22.00      9.09 o
  -1  13   0      296.06      307.08     22.05 o
   0 -13   1       29.62       50.75     26.69 o
   1 -13   1        4.39       -1.45      5.75 o
   2 -13   1       88.69       88.08     15.05 o
   3 -13   1      768.54      870.59     69.41 o
  -2 -12   1     1477.00     1565.88     57.34 o
  -1 -12   1      892.52      913.39     25.71 o
   0 -12   1       15.75       10.72      6.49 o
   1 -12   1       39.96       50.16     26.10 o
   2 -12   1       34.77       44.72     10.88 o
   3 -12   1      294.07      252.98     22.49 o
   4 -12   1      374.92      386.75     26.48 o
   5 -12   1      460.44      464.85     39.55 o
  -3 -11   1      862.36      929.98     41.76 o
  -2 -11   1      705.95      730.85     20.19 o
  -1 -11   1      908.67      937.84     33.20 o
   0 -11   1      578.00      618.19     34.49 o
   1 -11   1      241.07      234.73     19.11 o
   2 -11   1      214.74      206.60     16.86 o
   3 -11   1        8.88       14.17      6.65 o
   4 -11   1      120.27       93.37     15.06 o
   5 -11   1      116.51       62.10     15.60 o
   6 -11   1      516.24      480.61     31.11 o
  -4 -10   1       96.59       59.13     13.67 o
  -3 -10   1      204.17      173.53     19.62 o
  -2 -10   1      171.37      135.74      9.77 o
  -1 -10   1     1313.60     1357.85     34.64 o
   0 -10   1     4988.87     5178.56     95.17 o
   1 -10   1      863.23      901.45     29.69 o
   2 -10   1      290.18      302.92     15.76 o
   3 -10   1      108.09      101.30      9.17 o
   4 -10   1      190.40      182.67     14.17 o
   5 -10   1       17.34        9.99      5.63 o
   6 -10   1       32.35       30.58      9.64 o
  -5  -9   1        0.27        3.31      8.00 o
  -4  -9   1       93.44       89.85     12.53 o
  -3  -9   1      130.34      124.56     15.86 o
  -2  -9   1      111.61      102.25     10.89 o
  -1  -9   1     3555.83     3575.68     87.62 o
   0  -9   1     6123.27     6141.39     83.20 o
   1  -9   1     7383.56     7266.26    102.55 o
   2  -9   1     1056.03      985.01     26.89 o
   3  -9   1       11.32        8.88      4.53 o
   4  -9   1        1.62       13.15      5.22 o
   5  -9   1       92.76      111.00     11.70 o
   6  -9   1      289.60      301.13     22.96 o
   7  -9   1        4.70       10.90     17.68 o
  -6  -8   1      294.36      321.19     26.95 o
  -5  -8   1      627.10      576.56     31.95 o
  -4  -8   1      352.05      324.09     23.80 o
  -3  -8   1        7.46        9.12      3.82 o
  -2  -8   1      211.74      200.46      9.33 o
  -1  -8   1      538.17      570.77     15.24 o
   0  -8   1     3179.89     3184.84     48.07 o
   1  -8   1      374.01      377.16     11.04 o
   2  -8   1       72.06       77.76      5.92 o
   3  -8   1     2853.60     2800.56     45.54 o
   4  -8   1      541.00      548.95     19.71 o
   5  -8   1     1732.81     1639.90     41.25 o
   6  -8   1      427.39      484.39     33.39 o
   7  -8   1       77.84       91.59     18.04 o
  -6  -7   1      445.24      411.77     28.61 o
  -5  -7   1     1040.04      988.63     49.82 o
  -4  -7   1     2304.73     2247.68     86.39 o
  -3  -7   1      702.13      716.34     16.61 o
  -2  -7   1       73.93       74.25      5.31 o
  -1  -7   1       66.24       60.54      5.36 o
   0  -7   1      593.32      597.50     13.48 o
   1  -7   1     1247.52     1241.93     20.90 o
   2  -7   1     3161.90     3089.52     40.98 o
   3  -7   1     4640.90     4648.24     55.26 o
   4  -7   1     1712.02     1718.94     26.37 o
   5  -7   1        7.81       10.35      4.56 o
   6  -7   1      272.26      302.73     20.85 o
   7  -7   1      601.80      580.75     37.17 o
   8  -7   1      573.68      409.06     50.68 o
  -7  -6   1        7.05       -1.45      7.60 o
  -6  -6   1      585.57      599.69     32.19 o
  -5  -6   1     2890.23     2908.47     68.26 o
  -4  -6   1     6966.07     6992.11    150.63 o
  -3  -6   1     2754.70     2765.55     51.22 o
  -2  -6   1       43.76       56.99      4.82 o
  -1  -6   1       88.52       88.32      7.55 o
   0  -6   1        6.06        0.61      1.78 o
   1  -6   1      160.78      149.12      9.84 o
   2  -6   1      507.30      508.69     11.41 o
   3  -6   1     2969.59     2894.51     34.43 o
   4  -6   1     1417.01     1402.67     24.10 o
   5  -6   1        1.97        1.41      4.87 o
   6  -6   1      534.99      556.85     24.06 o
   7  -6   1     1308.58     1361.67     56.22 o
   8  -6   1      738.38      767.49     64.60 o
  -7  -5   1        2.49        4.82      8.73 o
  -6  -5   1      759.77      744.04     41.86 o
  -5  -5   1     1109.65     1128.62     36.41 o
  -4  -5   1      864.91      901.58     17.12 o
  -3  -5   1     3984.06     3941.96     52.51 o
  -2  -5   1      143.75      130.75      7.66 o
  -1  -5   1     2844.50     3018.57     36.03 o
   0  -5   1     3648.90     3621.34     42.37 o
   1  -5   1      730.42      718.77     12.96 o
   2  -5   1       44.66       52.09      3.85 o
   3  -5   1      574.63      572.74     12.38 o
   4  -5   1     2106.03     2081.14     27.90 o
   5  -5   1      293.82      303.37     11.11 o
   6  -5   1      782.42      822.01     23.34 o
   7  -5   1     1630.51     1672.17     54.13 o
   8  -5   1      467.20      559.92     32.67 o
  -7  -4   1       33.59       22.20     12.93 o
  -6  -4   1       48.04       44.32     13.41 o
  -5  -4   1      197.25      175.64     19.43 o
  -4  -4   1     3413.89     3469.47     47.30 o
  -3  -4   1     5843.10     5852.10     72.94 o
  -2  -4   1     8624.81     8975.99     93.29 o
  -1  -4   1     4410.50     4253.52     44.95 o
   0  -4   1     2223.34     2078.65     23.33 o
   1  -4   1      104.32       85.74      6.11 o
   2  -4   1     3279.75     3320.43     39.45 o
   3  -4   1     1589.35     1655.54     21.90 o
   4  -4   1       19.96       20.65      2.87 o
   5  -4   1       46.14       43.81      6.87 o
   6  -4   1     1975.14     2132.97     48.28 o
   7  -4   1     1136.89     1235.32     58.65 o
   8  -4   1      574.87      590.32     21.66 o
  -8  -3   1      296.48      290.95     26.36 o
  -7  -3   1      855.39      894.47     39.12 o
  -6  -3   1     1148.87     1152.72     37.42 o
  -5  -3   1      401.68      399.43     12.49 o
  -4  -3   1       26.46       28.35      3.31 o
  -3  -3   1    12243.78    12547.01    136.62 o
  -2  -3   1    11522.34    11771.37    119.14 o
  -1  -3   1      607.80      583.67      8.83 o
   1  -3   1     3085.35     3107.07     35.34 o
   2  -3   1      234.26      187.14      5.49 o
   3  -3   1     8455.63     8209.49     82.52 o
   4  -3   1     3323.40     3358.87     40.32 o
   5  -3   1        1.80        7.28      3.18 o
   6  -3   1        1.68       -0.41      2.59 o
   7  -3   1     1637.39     1629.05     34.06 o
   8  -3   1      377.97      346.02     12.15 o
  -8  -2   1      452.43      402.55     36.92 o
  -7  -2   1     1330.56     1322.83     47.73 o
  -6  -2   1      638.07      619.66     16.41 o
  -5  -2   1      132.28      146.04      6.61 o
  -4  -2   1      539.40      597.29     17.03 o
  -3  -2   1      656.85      615.13     10.58 o
  -2  -2   1     1709.56     1624.53     19.17 o
  -1  -2   1      826.18      749.58      9.69 o
   0  -2   1    11808.63    11731.87    111.40 o
   1  -2   1     8598.02     8333.72     88.99 o
   2  -2   1     5543.02     5459.82     50.42 o
   3  -2   1    10992.98    10761.17     95.85 o
   4  -2   1     3642.43     3550.47     44.21 o
   5  -2   1        4.64        6.14      2.79 o
   6  -2   1        1.16        3.69      4.26 o
   7  -2   1      154.90      162.21     16.08 o
   8  -2   1       74.08       98.83     15.61 o
  -8  -1   1      323.37      313.29     25.62 o
  -7  -1   1     1906.30     1843.56     35.47 o
  -6  -1   1     2161.27     2188.45     46.04 o
  -5  -1   1      471.12      484.64     18.08 o
  -4  -1   1     1367.00     1345.72     22.21 o
  -3  -1   1      817.86      791.01     12.27 o
  -2  -1   1       30.94       31.01      2.88 o
  -1  -1   1      982.33      939.69     11.35 o
   1  -1   1     5175.87     5266.55     45.07 o
   2  -1   1       15.31       18.60      1.63 o
   3  -1   1     3465.46     3464.11     36.46 o
   4  -1   1     5630.36     5811.73     63.11 o
   5  -1   1     2369.29     2364.45     32.31 o
   6  -1   1     1216.15     1274.26     24.28 o
   7  -1   1       67.79       68.00     12.04 o
   8  -1   1      105.10      106.79     16.39 o
  -8   0   1      505.65      490.61     39.40 o
  -7   0   1     2413.05     2471.53     46.26 o
  -6   0   1     4741.29     4766.24     60.75 o
  -5   0   1      291.87      307.33      9.18 o
  -4   0   1      394.77      384.35      8.75 o
  -3   0   1     1972.42     1869.85     23.69 o
  -2   0   1     1398.89     1369.68     16.90 o
  -1   0   1      169.70      166.91      4.46 o
   1   0   1     1877.06     1957.86     21.37 o
   2   0   1      341.23      378.82      5.80 o
   3   0   1      670.91      648.13      9.88 o
   4   0   1     5864.43     5867.11     73.00 o
   5   0   1     5093.04     5116.93    133.29 o
   6   0   1     3982.13     3881.88     80.06 o
   7   0   1     1127.44     1136.38     55.72 o
   8   0   1      172.02      162.19     19.44 o
  -8   1   1      184.89      169.63     10.36 o
  -7   1   1     1997.99     2042.32     52.57 o
  -6   1   1     1934.55     1957.63     30.77 o
  -5   1   1      397.33      434.73     11.13 o
  -4   1   1      666.92      693.88     14.34 o
  -3   1   1    10158.72    10198.96     99.82 o
  -2   1   1     4766.15     4628.64     56.10 o
  -1   1   1     6942.81     6954.78     70.25 o
   0   1   1     1327.13     1313.86     19.67 o
   1   1   1     1502.23     1471.49     30.50 o
   2   1   1        0.94       -1.02      1.02 o
   3   1   1      917.63      937.37     15.75 o
   4   1   1     3355.83     3237.65     44.42 o
   5   1   1     2480.24     2580.16     47.69 o
   6   1   1     1567.77     1570.60     53.85 o
   7   1   1     1119.49     1145.62     49.44 o
   8   1   1       54.84       47.03     12.70 o
  -8   2   1       87.13       97.77     15.27 o
  -7   2   1      298.33      331.76     14.68 o
  -6   2   1       33.49       46.45      5.00 o
  -5   2   1      470.32      465.82     11.73 o
  -4   2   1     1822.07     1818.32     24.73 o
  -3   2   1    10992.94    10760.61    107.34 o
  -2   2   1     2909.80     2814.25     30.53 o
  -1   2   1     1561.47     1522.96     18.07 o
   0   2   1     8072.91     8093.03     65.58 o
   1   2   1     3026.99     2943.60     31.63 o
   2   2   1       71.96       72.95      3.12 o
   3   2   1      146.92      164.67      9.30 o
   4   2   1      649.10      679.85     14.39 o
   5   2   1      636.22      637.82     17.19 o
   6   2   1      388.78      415.94     21.41 o
   7   2   1     1294.32     1332.85     41.95 o
   8   2   1      676.11      705.35     35.95 o
  -8   3   1      280.31      259.26     18.23 o
  -7   3   1      853.12      862.49     29.30 o
  -6   3   1      737.22      769.91     17.64 o
  -5   3   1     6506.29     6402.07     72.20 o
  -4   3   1     1409.86     1365.12     21.55 o
  -3   3   1      367.61      383.91      9.14 o
  -2   3   1     2234.50     2379.21     29.22 o
  -1   3   1      212.45      236.18      5.55 o
   0   3   1    22567.86    23231.93    200.13 o
   1   3   1    46253.88    45363.40    516.63 o
   2   3   1     2834.53     2962.46     39.16 o
   3   3   1      543.90      578.26     12.38 o
   4   3   1     1745.98     1824.33     28.96 o
   5   3   1     1600.36     1603.12     41.67 o
   6   3   1      224.62      207.94     16.68 o
   7   3   1      655.45      668.74     33.41 o
  -8   4   1      265.65      239.82     24.64 o
  -7   4   1      777.50      843.68     28.52 o
  -6   4   1      379.59      394.39     12.34 o
  -5   4   1       49.06       48.54      4.00 o
  -4   4   1        6.42        7.25      2.29 o
  -3   4   1      623.97      619.17     12.10 o
  -2   4   1      707.44      740.21     13.06 o
  -1   4   1     1644.79     1664.79     21.97 o
   0   4   1    17415.86    17681.09    176.50 o
   1   4   1     6738.55     6534.64     64.74 o
   2   4   1     1712.72     1724.46     26.41 o
   3   4   1        3.98        4.11      2.41 o
   4   4   1      311.32      332.74     14.80 o
   5   4   1      788.06      795.18     28.08 o
   6   4   1       68.25       72.28     11.31 o
   7   4   1        2.44        2.93      7.22 o
  -8   5   1      245.84      272.88     27.24 o
  -7   5   1      891.96      961.83     56.90 o
  -6   5   1     1829.44     1740.55     42.88 o
  -5   5   1      340.92      331.68     12.52 o
  -4   5   1      457.36      433.61     11.14 o
  -3   5   1      111.26      113.08      7.28 o
  -2   5   1      598.09      569.05     13.54 o
  -1   5   1      349.30      333.53      7.54 o
   0   5   1     1643.83     1664.84     25.17 o
   1   5   1     5747.74     6056.55     65.54 o
   2   5   1     2192.61     2346.92     58.54 o
   3   5   1     3237.74     3333.19     47.39 o
   4   5   1     3235.42     3174.66     66.63 o
   5   5   1        1.36        4.82      5.64 o
   6   5   1       63.05       57.61     10.86 o
   7   5   1       42.81       41.76     12.41 o
  -8   6   1      277.11      258.98     31.69 o
  -7   6   1      115.24      135.85     15.88 o
  -6   6   1     1130.57     1109.89     32.95 o
  -5   6   1      860.01      847.80     24.31 o
  -4   6   1     1245.08     1204.08     21.13 o
  -3   6   1     1930.94     1882.23     30.28 o
  -2   6   1       16.80       15.54      4.22 o
  -1   6   1       35.36       35.19      3.19 o
   0   6   1      156.81      157.62      6.76 o
   1   6   1     1005.44     1070.58     18.00 o
   2   6   1     3653.98     3679.99     66.60 o
   3   6   1     5273.06     5232.24     84.96 o
   4   6   1     3479.15     3486.73     90.10 o
   5   6   1      157.99      131.44     18.13 o
   6   6   1       83.86       90.82     13.54 o
  -8   7   1       68.29       68.79     17.25 o
  -7   7   1        4.52        2.27      6.38 o
  -6   7   1      518.69      519.70     21.74 o
  -5   7   1      797.70      791.59     25.58 o
  -4   7   1     2605.67     2539.51     67.73 o
  -3   7   1     4760.73     4692.52     65.41 o
  -2   7   1     1213.69     1223.98     18.68 o
  -1   7   1      466.85      449.24     13.49 o
   0   7   1      479.79      474.37     11.64 o
   1   7   1       32.85       39.19      5.46 o
   2   7   1     1397.55     1382.55     32.29 o
   3   7   1     1460.73     1478.52     35.26 o
   4   7   1     1324.63     1268.93     44.49 o
   5   7   1      167.82      194.97     22.61 o
   6   7   1       33.04       39.51     12.15 o
  -7   8   1        1.63        0.93      6.40 o
  -6   8   1      222.64      251.24     17.52 o
  -5   8   1     1745.93     1578.17     40.84 o
  -4   8   1     1596.50     1492.27     38.00 o
  -3   8   1     1526.32     1457.32     30.65 o
  -2   8   1     2752.92     2726.87     36.37 o
  -1   8   1       98.67      100.48      6.35 o
   0   8   1     1049.95     1048.83     19.77 o
   1   8   1      329.96      352.23      9.92 o
   2   8   1        3.52        3.45      5.35 o
   3   8   1       89.97       90.30     10.28 o
   4   8   1      415.11      441.35     23.48 o
   5   8   1     1002.18     1042.98     42.09 o
  -7   9   1       68.30      106.42     16.88 o
  -6   9   1        7.08        5.31      7.04 o
  -5   9   1       46.41       42.75      9.83 o
  -4   9   1      228.32      195.98     14.02 o
  -3   9   1     1695.61     1674.04     33.94 o
  -2   9   1     3292.05     3355.90     49.52 o
  -1   9   1     6750.91     6928.53     96.89 o
   0   9   1     2229.79     2209.11     38.91 o
   1   9   1      205.99      207.63      7.86 o
   2   9   1       10.61       13.82     12.18 o
   3   9   1       56.35       59.33     10.77 o
   4   9   1        0.92        5.79      7.65 o
  -6  10   1      402.84      418.73     35.53 o
  -5  10   1      218.32      216.24     19.67 o
  -4  10   1        0.13        6.80      5.41 o
  -3  10   1      814.22      792.29     25.27 o
  -2  10   1     4455.82     4444.40    108.47 o
  -1  10   1     1732.30     1815.47     38.82 o
   0  10   1      169.62      198.93     10.19 o
   1  10   1      130.70      154.33     17.09 o
   2  10   1        2.17        2.93      7.06 o
   3  10   1      744.15      665.24     34.35 o
   4  10   1      592.90      618.96     69.47 o
  -6  11   1      443.07      414.32     48.26 o
  -5  11   1       89.45       93.02     34.04 o
  -4  11   1        1.73        5.62      5.21 o
  -3  11   1        0.31       -0.93      5.41 o
  -2  11   1      227.78      231.40     19.23 o
  -1  11   1      330.81      352.45     20.10 o
   0  11   1      378.61      375.06     14.93 o
   1  11   1     1030.27      991.75     50.70 o
   2  11   1      928.28      928.22     40.59 o
   3  11   1      636.75      676.57     35.25 o
  -4  12   1      160.77      167.58     26.83 o
  -3  12   1      350.31      321.45     24.40 o
  -2  12   1       86.40       94.56     13.97 o
  -1  12   1      141.82      153.07     21.78 o
   0  12   1      690.03      675.75     30.20 o
   1  12   1     1218.69     1113.08     59.35 o
   0 -13   2      573.93      572.95     31.39 o
   1 -13   2       12.47       14.12      8.22 o
   2 -13   2      124.24      144.90     21.13 o
   3 -13   2      438.41      450.46     30.39 o
  -2 -12   2      587.93      568.15     24.02 o
  -1 -12   2      419.84      421.23     24.97 o
   0 -12   2       12.66        8.78      7.35 o
   1 -12   2       46.92       36.11      9.97 o
   2 -12   2      593.90      599.28     31.73 o
   3 -12   2     1951.31     2091.65    107.05 o
   4 -12   2      688.78      699.64     32.53 o
   5 -12   2       80.01      121.93     22.48 o
  -3 -11   2       14.61       14.46      4.54 o
  -2 -11   2       19.24       14.24      5.03 o
  -1 -11   2       16.31       25.88     10.95 o
   0 -11   2      749.50      823.45     32.97 o
   1 -11   2     1181.42     1154.02     38.86 o
   2 -11   2     1473.92     1516.97     50.76 o
   3 -11   2     1980.23     2007.72     57.63 o
   4 -11   2      692.11      691.98     23.13 o
   5 -11   2      203.66      210.32     35.81 o
   6 -11   2      111.07       91.76     37.72 o
  -4 -10   2      365.58      360.33     23.18 o
  -3 -10   2      199.85      198.41     10.70 o
  -2 -10   2       72.12       88.40     10.62 o
  -1 -10   2       39.57       54.90      8.17 o
   0 -10   2      797.56      779.88     42.70 o
   1 -10   2      448.20      467.25     18.61 o
   2 -10   2        8.04        1.25      3.82 o
   3 -10   2      399.67      432.63     16.73 o
   4 -10   2      799.02      800.07     27.92 o
   5 -10   2     1471.49     1390.43     84.64 o
   6 -10   2     1522.74     1473.48     65.38 o
  -5  -9   2      127.94      140.31     19.32 o
  -4  -9   2      113.23       92.03     21.34 o
  -3  -9   2      446.69      445.39     15.20 o
  -2  -9   2      737.82      802.54     32.66 o
  -1  -9   2     1599.34     1632.71     37.58 o
   0  -9   2      124.49      130.76      9.16 o
   1  -9   2      115.32      113.24      9.68 o
   2  -9   2       22.31       22.03     12.58 o
   3  -9   2      524.99      500.08     20.03 o
   4  -9   2     1833.65     1804.09     44.18 o
   5  -9   2     1475.44     1522.59     49.57 o
   6  -9   2     1657.09     1603.65     54.29 o
   7  -9   2      428.49      438.72     35.74 o
  -6  -8   2      577.53      524.45     53.52 o
  -5  -8   2      110.61       93.22     15.79 o
  -4  -8   2      388.90      344.24     12.50 o
  -3  -8   2     2028.68     2049.87     40.93 o
  -2  -8   2     1978.36     1922.64     31.22 o
  -1  -8   2     2766.18     2822.53     49.23 o
   0  -8   2     1706.22     1670.43     30.43 o
   1  -8   2      195.51      194.97      8.62 o
   2  -8   2       63.48       58.86      4.91 o
   3  -8   2       72.28       73.89      6.19 o
   4  -8   2     1264.66     1184.00     30.54 o
   5  -8   2      436.22      412.66     18.66 o
   6  -8   2      744.21      870.31     34.97 o
   7  -8   2      906.86      878.36     45.92 o
  -6  -7   2        2.42        5.13      8.16 o
  -5  -7   2      217.89      212.30     47.82 o
  -4  -7   2      929.54      872.16     25.19 o
  -3  -7   2     1543.49     1615.04     28.68 o
  -2  -7   2      320.58      344.22     10.68 o
  -1  -7   2      441.96      436.27     12.63 o
   0  -7   2     4502.69     4479.89     54.10 o
   1  -7   2     2114.38     2105.79     33.96 o
   2  -7   2     1789.82     1756.11     27.96 o
   3  -7   2       24.72       27.27      5.51 o
   4  -7   2      488.84      480.64     13.87 o
   5  -7   2      110.77      123.43     10.25 o
   6  -7   2      302.47      346.94     20.30 o
   7  -7   2      907.89      925.65     45.32 o
   8  -7   2      400.87      376.34     29.83 o
  -7  -6   2      491.50      487.20     32.50 o
  -6  -6   2       10.07       21.77      9.76 o
  -5  -6   2      214.50      227.03     11.49 o
  -4  -6   2     1093.89     1116.37     25.85 o
  -3  -6   2      127.40      131.75      8.31 o
  -2  -6   2      192.79      169.25     10.97 o
  -1  -6   2      122.48      153.74      6.04 o
   0  -6   2    14269.28    13628.27    141.79 o
   1  -6   2    16693.64    16005.90    149.49 o
   2  -6   2     9121.81     9073.44    109.56 o
   3  -6   2      546.08      549.28     17.36 o
   4  -6   2      609.29      581.05     13.19 o
   5  -6   2      432.66      452.20     14.52 o
   6  -6   2       37.05       34.57      9.81 o
   7  -6   2      201.30      217.88     42.21 o
   8  -6   2      330.58      302.60     47.98 o
  -7  -5   2      604.75      622.89     35.14 o
  -6  -5   2      618.08      575.35     31.60 o
  -5  -5   2        3.67        4.48      3.05 o
  -4  -5   2     1421.38     1484.97     33.10 o
  -3  -5   2       44.55       48.81      4.63 o
  -2  -5   2        1.97        2.25      1.85 o
  -1  -5   2      296.04      282.98      7.16 o
   0  -5   2    12011.71    11784.88    123.97 o
   1  -5   2    12305.49    11816.71    117.23 o
   2  -5   2      198.02      181.01      6.49 o
   3  -5   2      520.20      465.62      9.94 o
   4  -5   2      426.64      430.90     14.69 o
   5  -5   2        0.67        5.74      2.50 o
   6  -5   2     2209.50     2198.18     51.76 o
   7  -5   2        0.06        4.84      4.33 o
   8  -5   2       68.71       76.17     11.26 o
  -8  -4   2      269.33      263.81     35.04 o
  -7  -4   2      694.16      702.15     35.82 o
  -6  -4   2     1149.08     1143.12     38.87 o
  -5  -4   2      662.55      658.10     16.87 o
  -4  -4   2     1584.36     1585.37     26.76 o
  -3  -4   2      644.76      654.95     14.17 o
  -2  -4   2      108.94      107.90      4.77 o
  -1  -4   2      122.11      127.61      5.10 o
   0  -4   2      467.61      435.20      9.46 o
   1  -4   2     2944.33     2839.41     33.83 o
   2  -4   2     2821.37     2794.35     35.21 o
   3  -4   2    11397.51    11303.44    111.86 o
   4  -4   2     6052.10     6001.80     71.14 o
   5  -4   2     1401.31     1430.96     25.63 o
   6  -4   2       86.07       83.96      9.27 o
   7  -4   2        1.18        5.11      4.23 o
   8  -4   2        7.90       24.61     13.08 o
  -8  -3   2       58.94       71.80     17.04 o
  -7  -3   2       37.41       32.92      5.31 o
  -6  -3   2      390.99      370.58     19.11 o
  -5  -3   2     1160.82     1237.08     23.22 o
  -4  -3   2     5363.25     5426.58     69.89 o
  -3  -3   2     7567.36     7555.12     84.88 o
  -2  -3   2     1022.20     1002.40     15.03 o
  -1  -3   2       32.64       30.21      2.88 o
   0  -3   2      137.15      120.06      4.02 o
   1  -3   2     1730.69     1756.43     21.34 o
   2  -3   2     2845.33     2855.62     29.97 o
   3  -3   2     8600.10     8627.85     89.85 o
   4  -3   2     7332.67     7487.97     93.44 o
   5  -3   2       43.52       46.43      4.14 o
   6  -3   2       13.95       13.61      3.50 o
   7  -3   2      316.55      315.68     13.39 o
   8  -3   2      404.42      422.05     39.06 o
  -8  -2   2        7.69       10.65      8.50 o
  -7  -2   2      106.53      103.48      8.03 o
  -6  -2   2      374.88      387.02     14.53 o
  -5  -2   2     1529.72     1537.25     30.72 o
  -4  -2   2     3961.45     3928.89     52.61 o
  -3  -2   2    10604.81    10218.01    106.16 o
  -2  -2   2     3215.52     3111.89     34.44 o
  -1  -2   2      174.88      170.56      5.96 o
   0  -2   2     3950.49     4035.55     43.03 o
   1  -2   2      101.58       94.92      3.35 o
   2  -2   2       45.83       45.86      2.31 o
   3  -2   2     1440.75     1508.08     17.67 o
   4  -2   2     3791.15     3831.73     41.80 o
   5  -2   2      597.54      609.19     12.24 o
   6  -2   2      183.42      184.07     19.30 o
   7  -2   2     1211.78     1193.30     43.01 o
   8  -2   2      764.22      808.38     37.18 o
  -8  -1   2       16.52       15.22      4.38 o
  -7  -1   2      177.26      163.77     10.48 o
  -6  -1   2      543.79      560.23     15.59 o
  -5  -1   2      314.85      312.25     10.62 o
  -4  -1   2      295.25      283.88      8.53 o
  -3  -1   2    16238.97    16724.54    168.96 o
  -2  -1   2     4576.62     4321.44     47.61 o
  -1  -1   2    16273.21    15865.32    157.02 o
   0  -1   2     3808.99     4050.31     33.56 o
   1  -1   2       14.94        9.18      1.07 o
   2  -1   2       45.47       37.39      1.60 o
   3  -1   2       20.06       26.55      1.84 o
   4  -1   2      832.58      829.92     19.89 o
   5  -1   2     1080.85     1056.36     25.40 o
   6  -1   2      527.88      550.46     23.45 o
   7  -1   2     1717.35     1689.77     47.73 o
   8  -1   2      385.68      374.64     26.57 o
  -8   0   2        7.78        4.41      5.65 o
  -7   0   2      565.45      512.51     17.93 o
  -6   0   2      246.21      250.67      9.80 o
  -5   0   2      665.23      656.74     14.49 o
  -4   0   2      380.12      342.74      8.71 o
  -3   0   2     2069.49     1955.47     24.06 o
  -2   0   2    34511.83    33917.57    337.67 o
  -1   0   2     5162.83     5433.83     59.56 o
   0   0   2     8090.19     8259.14     86.22 o
   1   0   2     7015.14     6549.21    119.94 o
   2   0   2     3738.58     4159.26     43.70 o
   3   0   2     4042.28     4321.44     55.85 o
   4   0   2      617.90      601.35     12.70 o
   5   0   2       13.31       12.50      3.72 o
   6   0   2       46.25       37.61      8.42 o
   7   0   2      111.33      179.21     17.26 o
   8   0   2      771.91      802.81     37.04 o
  -8   1   2      243.72      225.64     16.44 o
  -7   1   2      603.22      640.98     20.66 o
  -6   1   2     1377.36     1348.57     24.34 o
  -5   1   2      470.98      489.62     12.21 o
  -4   1   2      410.42      419.09      9.86 o
  -3   1   2     1971.32     1959.48     27.39 o
  -2   1   2    16100.31    15709.61    150.58 o
  -1   1   2     9496.63     9363.15     94.32 o
   0   1   2    11561.21    11207.91     99.67 o
   1   1   2       35.33       38.03     10.33 o
   2   1   2      786.19      774.97     13.71 o
   3   1   2     1314.63     1169.27     19.73 o
   4   1   2     4330.03     4357.07     67.87 o
   5   1   2      371.57      363.29     18.31 o
   6   1   2       32.70       38.69      8.41 o
   7   1   2      751.12      675.86     27.98 o
   8   1   2      413.65      408.31     28.11 o
  -8   2   2      320.35      347.40     21.27 o
  -7   2   2     1100.94     1109.06     36.38 o
  -6   2   2     2397.95     2436.30     38.33 o
  -5   2   2      422.29      403.03     10.37 o
  -4   2   2      360.81      378.19      9.84 o
  -3   2   2      708.48      716.56     12.30 o
  -2   2   2      150.28      157.21      4.85 o
  -1   2   2      284.74      279.73      5.62 o
   0   2   2     3696.13     3648.17     38.78 o
   1   2   2    10772.58    10807.19    136.62 o
   2   2   2     2562.14     2599.44     32.65 o
   3   2   2     1802.70     1849.07     28.75 o
   4   2   2     2830.10     2804.79     48.76 o
   5   2   2      395.18      345.33     19.18 o
   6   2   2      283.31      295.25     18.15 o
   7   2   2      214.51      224.46     22.69 o
   8   2   2       17.72       15.68     10.98 o
  -8   3   2      129.45      116.02     13.78 o
  -7   3   2     1079.07     1089.47     29.38 o
  -6   3   2     4062.33     4108.58     57.58 o
  -5   3   2     3140.42     3203.70     40.83 o
  -4   3   2      674.76      696.96     13.33 o
  -3   3   2     3819.26     3843.19     44.82 o
  -2   3   2      739.47      723.95     12.63 o
  -1   3   2      132.71      140.55      4.48 o
   0   3   2     3018.99     3026.57     32.81 o
   1   3   2     7376.07     7538.90     82.36 o
   2   3   2     1113.82     1117.27     19.07 o
   3   3   2       22.27       26.28      5.77 o
   4   3   2      749.44      768.28     20.24 o
   5   3   2     1489.64     1402.38     37.35 o
   6   3   2     2196.40     2168.29     60.59 o
   7   3   2     1434.56     1460.39     48.42 o
  -8   4   2      176.38      162.23     22.21 o
  -7   4   2      808.26      781.06     25.28 o
  -6   4   2     7728.27     7701.74    107.18 o
  -5   4   2      828.10      811.98     16.84 o
  -4   4   2      403.53      392.23     10.28 o
  -3   4   2     1049.94      939.96     15.81 o
  -2   4   2     1235.52     1235.84     18.53 o
  -1   4   2      416.38      425.29      7.58 o
   0   4   2      665.09      688.05     10.08 o
   1   4   2     1073.33     1122.99     19.34 o
   2   4   2      590.27      636.98     14.21 o
   3   4   2       23.99       28.99      4.81 o
   4   4   2     1777.23     1797.92     38.64 o
   5   4   2     1793.29     1880.46     47.44 o
   6   4   2     1793.47     1838.95     63.12 o
   7   4   2      981.74      981.50     41.43 o
  -8   5   2        0.48       15.96      9.95 o
  -7   5   2       17.98       22.22      7.71 o
  -6   5   2       17.03       17.98      5.22 o
  -5   5   2     1660.96     1576.82     31.29 o
  -4   5   2     1130.00     1208.48     20.53 o
  -3   5   2     5836.71     5789.37     75.41 o
  -2   5   2    11195.88    11184.13    117.84 o
  -1   5   2      589.92      596.05      9.96 o
   0   5   2     1465.45     1407.80     19.37 o
   1   5   2      651.18      681.05     16.88 o
   2   5   2        0.09       -0.66      2.43 o
   3   5   2       85.74       93.47     13.63 o
   4   5   2        3.92        7.07      5.04 o
   5   5   2     1517.62     1439.32     40.18 o
   6   5   2      322.57      328.13     26.04 o
   7   5   2      703.16      718.25     35.49 o
  -8   6   2      121.73       97.32     19.12 o
  -7   6   2      530.93      502.81     27.46 o
  -6   6   2       22.41       33.33      6.84 o
  -5   6   2     2399.32     2330.64     50.49 o
  -4   6   2     3575.02     3423.02     50.90 o
  -3   6   2     3573.38     3555.51     51.19 o
  -2   6   2      356.54      327.19      9.53 o
  -1   6   2      154.99      146.62      6.02 o
   0   6   2      663.61      689.34     13.11 o
   1   6   2     4574.65     4619.16     67.78 o
   2   6   2     1355.66     1393.18     25.23 o
   3   6   2      222.29      188.86     13.52 o
   4   6   2      332.25      337.95     18.16 o
   5   6   2      371.33      397.15     21.11 o
   6   6   2      280.78      310.19     20.80 o
  -8   7   2      417.81      436.68     37.09 o
  -7   7   2      624.84      671.80     49.85 o
  -6   7   2      352.89      364.37     18.91 o
  -5   7   2      469.45      478.39     21.48 o
  -4   7   2     1159.31     1141.02     29.14 o
  -3   7   2      618.24      587.04     17.80 o
  -2   7   2       16.82       19.17      2.73 o
  -1   7   2       88.53       93.47      5.54 o
   0   7   2     1911.25     1939.91     28.33 o
   1   7   2     8077.60     8279.27    125.38 o
   2   7   2     3107.07     3172.79     57.35 o
   3   7   2      499.26      496.45     18.51 o
   4   7   2       14.61       17.80      6.75 o
   5   7   2       35.68       37.52     14.94 o
   6   7   2        4.08       10.13      7.08 o
  -7   8   2      304.60      275.87     36.78 o
  -6   8   2      885.12      887.27     35.39 o
  -5   8   2      219.72      237.95     15.44 o
  -4   8   2        2.70       11.91      4.44 o
  -3   8   2       43.98       42.31      5.65 o
  -2   8   2      411.83      442.05     11.64 o
  -1   8   2      778.85      777.55     19.42 o
   0   8   2     1119.94     1143.48     21.15 o
   1   8   2     2521.72     2534.41     57.64 o
   2   8   2      960.71     1002.06     32.10 o
   3   8   2      337.84      319.72     30.74 o
   4   8   2      607.12      609.42     24.74 o
   5   8   2      214.08      228.49     16.07 o
  -7   9   2      287.64      270.48     24.31 o
  -6   9   2      861.89      865.57     34.89 o
  -5   9   2      969.32      991.81     41.98 o
  -4   9   2      123.75      136.09     13.82 o
  -3   9   2      192.41      200.02     11.91 o
  -2   9   2      232.00      215.80     13.62 o
  -1   9   2      450.43      446.61     19.62 o
   0   9   2        2.51       -0.10      2.38 o
   1   9   2       24.40       15.47      7.18 o
   2   9   2      441.94      484.34     23.31 o
   3   9   2     1512.45     1522.91     47.72 o
   4   9   2     2421.04     2456.25     62.55 o
  -6  10   2      149.42      138.78     16.45 o
  -5  10   2      410.82      443.30     24.95 o
  -4  10   2      613.34      560.31     26.46 o
  -3  10   2     1197.44     1171.49     44.84 o
  -2  10   2      781.66      745.33     29.61 o
  -1  10   2       97.59       87.09      8.31 o
   0  10   2       10.57        9.44      2.92 o
   1  10   2       14.84       14.91      7.39 o
   2  10   2      793.06      807.63     35.55 o
   3  10   2     1422.72     1356.30     49.10 o
  -5  11   2      616.72      622.42     43.87 o
  -4  11   2      758.86      748.85     28.43 o
  -3  11   2      813.34      770.57     35.37 o
  -2  11   2      559.00      528.16     26.99 o
  -1  11   2       30.18       41.29      9.21 o
   0  11   2       10.41        2.90      9.23 o
   1  11   2       95.02       98.07     22.24 o
   2  11   2       15.93       13.25      8.96 o
  -4  12   2      150.21      139.35     18.09 o
  -3  12   2      138.49      145.00     17.44 o
  -2  12   2      834.01      807.25     35.22 o
  -1  12   2      697.56      701.13     22.49 o
   0  12   2     1315.88     1345.71    108.22 o
   1  12   2      294.46      245.96     30.58 o
  -1 -13   3       13.26       12.23      7.86 o
   0 -13   3       96.76       75.68     16.13 o
   1 -13   3      101.11      101.34     16.19 o
   2 -13   3      282.45      262.35     26.39 o
   3 -13   3     1145.67     1171.74     50.39 o
  -2 -12   3      348.23      347.92     42.58 o
  -1 -12   3       99.79      105.30     21.17 o
   0 -12   3        6.58        4.47      6.15 o
   1 -12   3       50.74       42.14     10.49 o
   2 -12   3       81.01       46.81     19.75 o
   3 -12   3      696.98      683.10     31.63 o
   4 -12   3      835.77      819.97     52.46 o
   5 -12   3      124.65      107.49     21.10 o
  -4 -11   3      943.71      960.71     69.06 o
  -3 -11   3     1296.40     1303.42     40.05 o
  -2 -11   3      375.94      416.80     23.04 o
  -1 -11   3      314.56      307.63     21.58 o
   0 -11   3      290.80      331.86     20.15 o
   1 -11   3      101.53      124.13     15.55 o
   2 -11   3       99.54       84.89     10.62 o
   3 -11   3       16.41       14.23      5.82 o
   4 -11   3      469.97      523.86     20.25 o
   5 -11   3      262.72      314.51     25.72 o
   6 -11   3      289.62      234.75     29.28 o
  -4 -10   3        1.14       11.82      5.14 o
  -3 -10   3      319.71      382.78     23.69 o
  -2 -10   3     2500.58     2424.30     53.70 o
  -1 -10   3     2584.10     2569.63     58.97 o
   0 -10   3     3077.18     3006.10     72.78 o
   1 -10   3      657.39      649.25     22.20 o
   2 -10   3       31.08       33.01      6.88 o
   3 -10   3       77.83       84.45      8.63 o
   4 -10   3       93.97       78.60     10.09 o
   5 -10   3       36.58       22.64      8.51 o
   6 -10   3      160.96      164.97     24.20 o
  -5  -9   3      768.29      830.77     82.04 o
  -4  -9   3      161.18      168.14     19.48 o
  -3  -9   3     1429.04     1385.09     32.26 o
  -2  -9   3     3968.86     4151.68     71.67 o
  -1  -9   3     3781.33     3754.51     59.89 o
   0  -9   3     1726.55     1756.58     41.15 o
   1  -9   3      907.16      907.34     25.39 o
   2  -9   3       59.37       77.91      8.61 o
   3  -9   3      513.18      532.90     20.67 o
   4  -9   3     2185.78     2167.81     50.12 o
   5  -9   3      674.98      613.31     29.28 o
   6  -9   3        0.11        3.89      8.29 o
   7  -9   3      784.66      856.41     46.66 o
  -6  -8   3      513.94      502.71     39.10 o
  -5  -8   3      113.11       96.54      7.41 o
  -4  -8   3      206.53      222.80     12.64 o
  -3  -8   3      161.71      172.63     21.56 o
  -2  -8   3      714.55      705.81     17.35 o
  -1  -8   3      695.91      682.19     17.59 o
   0  -8   3     1512.64     1550.44     25.54 o
   1  -8   3     3981.47     3929.89     50.54 o
   2  -8   3      353.76      348.82     16.10 o
   3  -8   3     3213.68     3197.61     49.34 o
   4  -8   3     1691.12     1677.13     38.06 o
   5  -8   3       83.68      116.05     13.84 o
   6  -8   3      122.07      109.67     26.17 o
   7  -8   3       66.26       61.96     14.87 o
  -6  -7   3     1332.79     1300.92     56.78 o
  -5  -7   3      551.35      583.22     29.21 o
  -4  -7   3      622.49      665.80     21.58 o
  -3  -7   3      444.10      446.63     13.61 o
  -2  -7   3       30.61       34.27      5.65 o
  -1  -7   3       17.80       19.86      3.23 o
   0  -7   3     1492.23     1438.64     25.83 o
   1  -7   3     3813.73     3754.37     48.34 o
   2  -7   3      952.12      937.93     17.39 o
   3  -7   3      716.21      715.48     18.07 o
   4  -7   3      930.67      925.17     23.34 o
   5  -7   3      892.79      945.63     27.96 o
   6  -7   3     1043.66     1036.59     41.07 o
   7  -7   3      479.11      445.15     30.04 o
  -7  -6   3      669.00      702.16     38.52 o
  -6  -6   3     3494.77     3434.50     64.50 o
  -5  -6   3      994.89     1016.98     27.41 o
  -4  -6   3      819.79      838.82     19.72 o
  -3  -6   3      906.58      925.49     19.85 o
  -2  -6   3      330.17      343.49      9.90 o
  -1  -6   3      496.25      508.74     10.92 o
   0  -6   3       13.69        8.37      2.77 o
   1  -6   3     2186.81     2163.56     26.84 o
   2  -6   3      232.22      223.45      7.96 o
   3  -6   3       35.25       36.37      4.21 o
   4  -6   3     1146.49     1192.87     24.69 o
   5  -6   3     1693.57     1706.45     32.17 o
   6  -6   3     2749.99     2864.44     60.25 o
   7  -6   3     2011.16     2027.60     47.00 o
   8  -6   3       35.84       23.97      5.51 o
  -7  -5   3      735.64      774.10     39.09 o
  -6  -5   3     1751.08     1784.81     49.00 o
  -5  -5   3     3798.94     3759.97     65.60 o
  -4  -5   3      555.81      553.75     14.65 o
  -3  -5   3     1445.82     1412.93     25.03 o
  -2  -5   3     1540.74     1494.22     22.16 o
  -1  -5   3      210.14      168.80      8.08 o
   0  -5   3     2328.85     2365.57     29.25 o
   1  -5   3       49.23       49.22      3.46 o
   2  -5   3        2.25        0.00      2.44 o
   3  -5   3      397.23      413.57      9.34 o
   4  -5   3     1626.05     1621.29     25.54 o
   5  -5   3     2586.42     2604.47     40.39 o
   6  -5   3     1210.91     1289.58     39.32 o
   7  -5   3     1589.69     1595.88     56.64 o
   8  -5   3      266.10      268.54     38.00 o
  -8  -4   3        4.66        3.15      8.49 o
  -7  -4   3      217.15      215.00     14.61 o
  -6  -4   3       65.43       59.65      7.94 o
  -5  -4   3        2.38        2.57      2.97 o
  -4  -4   3      403.78      407.56     12.24 o
  -3  -4   3     9952.28     9975.98    111.37 o
  -2  -4   3     3541.72     3474.18     41.24 o
  -1  -4   3     7199.58     7523.82     80.09 o
   0  -4   3     3263.45     3107.44     33.01 o
   1  -4   3     1888.98     1840.38     24.84 o
   2  -4   3       59.43       74.79      4.03 o
   3  -4   3      682.61      724.08     13.13 o
   4  -4   3     1108.96     1146.54     19.22 o
   5  -4   3        8.40        8.94      2.80 o
   6  -4   3       96.34      105.71      7.42 o
   7  -4   3     1389.14     1393.38     64.99 o
   8  -4   3      821.63      758.45     87.84 o
  -8  -3   3      376.37      352.83     15.19 o
  -7  -3   3     1029.94     1038.53     26.94 o
  -6  -3   3       73.90       68.37      8.96 o
  -5  -3   3     2119.40     2157.46     35.26 o
  -4  -3   3     5855.26     5940.79     76.52 o
  -3  -3   3     4806.92     4680.29     53.50 o
  -2  -3   3      798.63      781.43     13.41 o
  -1  -3   3    10036.61    10039.53    108.67 o
   0  -3   3     1513.54     1363.23     17.87 o
   1  -3   3    22338.40    22202.24    201.01 o
   2  -3   3    14787.38    15004.13    149.07 o
   3  -3   3     4171.31     4141.40     46.43 o
   4  -3   3       61.16       58.00      3.86 o
   5  -3   3     2953.61     3007.55     49.19 o
   6  -3   3     1001.88     1026.88     41.67 o
   7  -3   3      477.55      516.81     49.27 o
   8  -3   3     1127.29     1069.68     58.28 o
  -8  -2   3      339.53      311.33     14.26 o
  -7  -2   3     1005.38      993.69     26.83 o
  -6  -2   3      998.35     1015.72     30.12 o
  -5  -2   3       61.49       60.96      7.37 o
  -4  -2   3      240.84      247.62      8.02 o
  -3  -2   3       85.97       86.21      4.48 o
  -2  -2   3      344.18      330.44      7.78 o
  -1  -2   3      961.53      969.48     15.18 o
   0  -2   3     5609.86     5292.52     46.16 o
   1  -2   3    26827.51    26693.50    254.22 o
   2  -2   3     9080.58     9054.68     87.06 o
   3  -2   3     1785.99     1836.47     23.81 o
   4  -2   3      381.33      393.04     11.71 o
   5  -2   3       11.86        7.73      2.94 o
   6  -2   3      119.81      116.64     12.73 o
   7  -2   3       38.72       42.17      9.75 o
   8  -2   3      226.34      226.72     22.00 o
  -8  -1   3      365.10      362.37     17.01 o
  -7  -1   3      897.30      914.25     25.75 o
  -6  -1   3     2245.18     2198.65     38.71 o
  -5  -1   3      792.67      756.52     17.97 o
  -4  -1   3      678.12      686.78     13.37 o
  -3  -1   3      514.28      496.14     10.49 o
  -2  -1   3      992.94      990.40     14.30 o
  -1  -1   3     1616.05     1552.83     20.27 o
   0  -1   3     4202.65     4146.17     36.12 o
   1  -1   3     5480.65     5578.59     60.62 o
   2  -1   3     2404.79     2459.91     27.51 o
   3  -1   3     1879.04     1879.69     24.93 o
   4  -1   3     5350.60     5427.42    104.27 o
   5  -1   3     1043.19     1088.74     23.02 o
   6  -1   3      196.06      196.00     15.19 o
   7  -1   3       57.79       58.66     10.74 o
   8  -1   3      141.54      144.11     34.48 o
  -8   0   3     1009.57      983.50     36.06 o
  -7   0   3      136.06      165.75     12.01 o
  -6   0   3      885.17      908.69     19.87 o
  -5   0   3      845.75      845.19     16.99 o
  -4   0   3     1972.33     2025.94     27.79 o
  -3   0   3     4235.67     4205.96     47.71 o
  -2   0   3      148.59      144.07      8.08 o
  -1   0   3      282.06      283.15      6.00 o
   1   0   3       24.26       13.57      3.15 o
   2   0   3     1604.13     1553.42     23.34 o
   3   0   3     5933.48     5935.95     72.32 o
   4   0   3    13277.54    13140.64    197.49 o
   5   0   3     3164.76     3197.96     88.95 o
   6   0   3       14.37        8.43      8.64 o
   7   0   3       24.17       19.51      7.39 o
   8   0   3       10.03       15.25      9.07 o
  -8   1   3      619.75      619.84     30.08 o
  -7   1   3      170.40      182.42     14.63 o
  -6   1   3      866.71      874.18     19.45 o
  -5   1   3      506.36      484.55     12.03 o
  -4   1   3     1036.10      990.15     19.18 o
  -3   1   3     7932.71     7790.53     84.90 o
  -2   1   3    10540.04    10061.66    120.46 o
  -1   1   3      716.42      699.35      9.17 o
   0   1   3    10060.96    10347.82    104.85 o
   1   1   3       27.83       22.50      4.95 o
   2   1   3      807.30      776.04     13.09 o
   3   1   3     3278.56     3218.92     50.33 o
   4   1   3     7176.76     7042.50    123.41 o
   5   1   3     1962.70     1897.03     44.10 o
   6   1   3        5.40        9.62      7.05 o
   7   1   3      114.94      114.63     13.66 o
   8   1   3      311.96      310.31     30.06 o
  -8   2   3        2.04        2.59      5.73 o
  -7   2   3        0.14       -2.92      3.53 o
  -6   2   3      724.80      753.65     22.37 o
  -5   2   3     2224.93     2219.80     30.88 o
  -4   2   3     1130.51     1171.96     19.28 o
  -3   2   3     5599.03     5688.28     60.43 o
  -2   2   3     6181.69     5986.61     68.59 o
  -1   2   3        6.95        3.66      1.79 o
   0   2   3      758.26      678.40      9.24 o
   1   2   3      485.70      482.38      9.31 o
   2   2   3        0.50       -0.02      1.63 o
   3   2   3        7.37        6.90      2.43 o
   4   2   3      525.40      500.33     14.80 o
   5   2   3     1929.31     1800.13     61.88 o
   6   2   3      869.70      826.74     28.71 o
   7   2   3      750.84      766.52     30.03 o
  -8   3   3       39.52       50.77     13.81 o
  -7   3   3      191.20      210.04     13.86 o
  -6   3   3       27.77       31.46      5.13 o
  -5   3   3      399.86      410.29     13.64 o
  -4   3   3      378.09      358.70      8.52 o
  -3   3   3      401.65      397.71      9.44 o
  -2   3   3    13817.31    14093.55    135.93 o
  -1   3   3    16510.05    16602.85    156.97 o
   0   3   3     8611.81     8993.73     92.16 o
   1   3   3     6482.21     6571.08     84.61 o
   2   3   3       10.31        7.27      2.45 o
   3   3   3      331.07      336.42     16.18 o
   4   3   3      117.62      127.69      8.20 o
   5   3   3      585.79      575.95     21.75 o
   6   3   3      139.16      133.43     14.84 o
   7   3   3      345.70      383.80     22.69 o
  -8   4   3       89.71      108.71     19.10 o
  -7   4   3       21.05       17.40      6.75 o
  -6   4   3       34.68       45.27      5.40 o
  -5   4   3      158.51      161.41      6.69 o
  -4   4   3      821.01      804.34     15.57 o
  -3   4   3       25.52       23.64      3.70 o
  -2   4   3     3764.08     3660.34     68.01 o
  -1   4   3    11383.18    11572.19    105.95 o
   0   4   3     8701.09     8894.45    115.27 o
   1   4   3     4482.51     4507.41     61.77 o
   2   4   3      125.82      143.42      7.61 o
   3   4   3      129.92      139.61      8.16 o
   4   4   3       20.21       14.39      5.50 o
   5   4   3      269.16      263.70     16.05 o
   6   4   3       35.27       25.51      8.07 o
   7   4   3      171.34      172.70     17.00 o
  -8   5   3      430.37      444.81     35.68 o
  -7   5   3      405.91      392.20     24.56 o
  -6   5   3     1313.16     1287.94     34.81 o
  -5   5   3      429.11      383.69     16.37 o
  -4   5   3        4.65        7.66      2.92 o
  -3   5   3       18.66       19.82      4.87 o
  -2   5   3     1010.37     1041.09     21.48 o
  -1   5   3     1483.40     1528.95     22.15 o
   0   5   3     1116.81     1127.55     22.09 o
   1   5   3     3085.89     3170.05     46.51 o
   2   5   3     2754.02     2839.86     60.62 o
   3   5   3      900.11      928.79     23.04 o
   4   5   3     2628.96     2617.13     56.28 o
   5   5   3      386.91      362.54     32.24 o
   6   5   3       13.55       17.19      7.29 o
  -8   6   3      352.31      347.67     33.13 o
  -7   6   3      561.89      536.46     28.87 o
  -6   6   3     2080.54     1983.35     47.34 o
  -5   6   3     1887.13     1868.35     43.58 o
  -4   6   3       86.24      103.74     11.32 o
  -3   6   3      783.28      777.71     16.04 o
  -2   6   3      718.11      721.91     16.41 o
  -1   6   3        0.17        1.59      2.23 o
   0   6   3      693.83      716.32     16.24 o
   1   6   3     5345.53     5425.73     86.90 o
   2   6   3     5066.78     5030.90     81.65 o
   3   6   3      596.59      583.73     18.46 o
   4   6   3       63.74       46.85      8.47 o
   5   6   3       40.95       34.83     12.39 o
   6   6   3      133.50      165.67     16.22 o
  -8   7   3       21.82       14.37     12.11 o
  -7   7   3       35.44       34.95     10.32 o
  -6   7   3     1684.95     1707.57     43.92 o
  -5   7   3     3561.18     3404.01     68.88 o
  -4   7   3      424.33      461.03     17.58 o
  -3   7   3     1478.55     1418.07     27.74 o
  -2   7   3      680.88      675.05     14.91 o
  -1   7   3       19.08       19.24      3.11 o
   0   7   3      168.44      169.23      9.46 o
   1   7   3     1174.40     1189.08     28.51 o
   2   7   3     1442.52     1419.64     37.59 o
   3   7   3       57.50       75.93     10.11 o
   4   7   3       10.26        9.06      5.75 o
   5   7   3      389.60      428.69     22.42 o
  -7   8   3      361.98      341.42     26.00 o
  -6   8   3      575.20      605.17     24.90 o
  -5   8   3      508.89      527.58     32.00 o
  -4   8   3      948.48      908.06     26.65 o
  -3   8   3      513.17      519.59     16.58 o
  -2   8   3     3627.57     3808.72     56.07 o
  -1   8   3     2076.19     2150.12     34.79 o
   0   8   3       89.49       81.79     12.29 o
   1   8   3      166.98      177.29     13.91 o
   2   8   3      448.39      431.44     20.52 o
   3   8   3      335.02      330.77     18.98 o
   4   8   3      345.74      347.37     20.57 o
   5   8   3      396.43      429.08     26.12 o
  -7   9   3       65.31       59.13     15.97 o
  -6   9   3      110.15       93.49     14.65 o
  -5   9   3      400.57      402.88     25.20 o
  -4   9   3     1259.66     1216.69     43.14 o
  -3   9   3     2299.21     2286.15     45.80 o
  -2   9   3     2025.23     2008.17     60.96 o
  -1   9   3        8.51        8.24      5.48 o
   0   9   3      265.21      280.91     17.21 o
   1   9   3      140.69      140.66     13.77 o
   2   9   3      378.45      402.81     26.60 o
   3   9   3       12.13        7.02      6.01 o
   4   9   3       59.83       49.60     11.01 o
  -6  10   3      511.18      535.48     28.83 o
  -5  10   3        6.44       11.56      8.10 o
  -4  10   3     1351.25     1374.44     39.92 o
  -3  10   3     1974.96     2008.99     63.08 o
  -2  10   3     1152.23     1123.27     30.75 o
  -1  10   3      314.78      296.57     18.75 o
   0  10   3        3.63        3.39      6.08 o
   1  10   3      982.77      935.51     36.91 o
   2  10   3      970.40     1027.29     40.42 o
   3  10   3      144.13      187.00     19.77 o
  -5  11   3       54.05       55.77     10.08 o
  -4  11   3      100.47      109.15     15.51 o
  -3  11   3       74.24       74.92     24.25 o
  -2  11   3       66.80       69.80     10.23 o
  -1  11   3      210.12      197.41     12.72 o
   0  11   3      417.28      439.67     75.28 o
   1  11   3     1217.60     1126.62    129.62 o
   2  11   3     1057.54     1190.13     83.06 o
  -3  12   3       96.37       97.89     18.10 o
  -2  12   3       30.10       27.88      7.77 o
  -1  12   3      750.55      719.26     47.62 o
   0  12   3      470.33      438.30     68.71 o
  -1 -13   4       26.15       27.52     10.29 o
   0 -13   4      604.36      641.31     35.02 o
   1 -13   4      742.70      778.59     38.49 o
   2 -13   4      450.34      454.38     30.73 o
   3 -13   4       53.63       48.61     11.68 o
  -3 -12   4      768.55      868.76     37.57 o
  -2 -12   4        4.83        5.38      6.63 o
  -1 -12   4       10.53       15.58      7.82 o
   0 -12   4      336.57      349.41     25.40 o
   1 -12   4     1769.00     1717.17     62.91 o
   2 -12   4     3198.19     3222.93     82.70 o
   3 -12   4     1395.26     1427.03     48.13 o
   4 -12   4        2.62        3.02      7.61 o
   5 -12   4      235.97      231.28     30.21 o
  -4 -11   4       99.46       75.59      9.18 o
  -3 -11   4        0.44        6.45      6.35 o
  -2 -11   4        6.18       14.49      7.39 o
  -1 -11   4       26.42       35.29      9.38 o
   0 -11   4      891.46      928.50     34.49 o
   1 -11   4     1925.53     2011.26     56.77 o
   2 -11   4     1162.03     1171.30     55.24 o
   3 -11   4      770.28      763.21     27.74 o
   4 -11   4      195.22      176.53     19.00 o
   5 -11   4       24.68       12.65     14.23 o
   6 -11   4      119.17      112.77     21.56 o
  -5 -10   4      269.33      256.10     11.66 o
  -4 -10   4      488.27      472.61     23.07 o
  -3 -10   4      345.08      321.82     37.50 o
  -2 -10   4        2.85        9.07      6.10 o
  -1 -10   4       46.03       30.35      8.13 o
   0 -10   4      229.52      220.16     13.64 o
   1 -10   4      988.69      966.49     33.20 o
   2 -10   4      323.55      332.46     17.23 o
   3 -10   4     1640.07     1545.74     35.18 o
   4 -10   4     2409.65     2389.79     67.21 o
   5 -10   4      684.13      738.92     33.88 o
   6 -10   4       91.82       99.94     21.92 o
  -5  -9   4        1.84        3.90      4.35 o
  -4  -9   4      664.10      681.95     23.99 o
  -3  -9   4     2360.45     2439.02     49.00 o
  -2  -9   4     1074.67     1102.70     28.92 o
  -1  -9   4      169.60      184.66     10.74 o
   0  -9   4       83.80       75.45      8.26 o
   1  -9   4      348.28      325.95     15.17 o
   2  -9   4      256.85      258.68     18.15 o
   3  -9   4     1763.06     1770.17     35.32 o
   4  -9   4     4344.69     4350.66     83.68 o
   5  -9   4     1366.82     1386.31     56.55 o
   6  -9   4       47.10       37.57     12.06 o
   7  -9   4        1.39       -7.52      7.52 o
  -6  -8   4       16.57       13.74      4.39 o
  -5  -8   4      558.96      547.23     23.89 o
  -4  -8   4      761.63      810.24     26.04 o
  -3  -8   4     3556.90     3611.32     64.51 o
  -2  -8   4     1813.78     1890.57     33.37 o
  -1  -8   4      834.52      832.72     16.19 o
   0  -8   4      343.54      333.68     11.54 o
   1  -8   4      329.67      341.63     10.65 o
   2  -8   4        0.21       -0.71      2.49 o
   3  -8   4      237.24      244.42     12.43 o
   4  -8   4     1553.06     1580.79     36.62 o
   5  -8   4     1425.06     1442.74     41.68 o
   6  -8   4      170.79      195.75     22.01 o
   7  -8   4      313.50      307.94     37.14 o
  -6  -7   4      403.50      407.56     29.05 o
  -5  -7   4      797.51      777.39     25.23 o
  -4  -7   4      497.34      525.51     20.12 o
  -3  -7   4     1536.96     1510.97     30.94 o
  -2  -7   4     2453.62     2407.85     43.98 o
  -1  -7   4     1704.75     1651.13     34.77 o
   0  -7   4     2674.70     2588.99     34.05 o
   1  -7   4      610.62      612.93     13.43 o
   2  -7   4       32.96       31.16      4.82 o
   3  -7   4       53.23       59.35      5.37 o
   4  -7   4      514.29      525.08     15.63 o
   5  -7   4      501.27      516.04     18.07 o
   6  -7   4      431.84      442.66     28.37 o
   7  -7   4      997.34     1009.19     33.52 o
  -7  -6   4       27.35       22.22      4.98 o
  -6  -6   4       73.38       76.61     16.60 o
  -5  -6   4      249.38      268.34     14.79 o
  -4  -6   4     2031.07     2037.08     35.19 o
  -3  -6   4        3.50        4.85      3.00 o
  -2  -6   4     4580.21     4517.94     54.30 o
  -1  -6   4    13490.08    13751.90    152.34 o
   0  -6   4    16846.31    16321.76    161.22 o
   1  -6   4     3916.42     3789.80     44.48 o
   2  -6   4      668.23      651.99     14.10 o
   3  -6   4        9.00        3.08      3.36 o
   4  -6   4        0.51        3.14      2.70 o
   5  -6   4      221.68      242.97     15.46 o
   6  -6   4       63.59       57.56     14.79 o
   7  -6   4      140.61      132.14      9.05 o
   8  -6   4      404.88      371.03     52.25 o
  -7  -5   4      344.45      336.10     20.83 o
  -6  -5   4      777.36      753.04     70.88 o
  -5  -5   4      104.72      104.66      9.15 o
  -4  -5   4      103.44      112.38      7.47 o
  -3  -5   4        9.67        8.58      2.71 o
  -2  -5   4     4830.89     4732.40     55.31 o
  -1  -5   4     2026.41     1837.26     24.60 o
   0  -5   4     4643.71     4502.06     49.74 o
   1  -5   4     4474.93     4326.26     50.31 o
   2  -5   4     1458.00     1584.09     23.64 o
   3  -5   4      123.74      120.18      5.71 o
   4  -5   4     3131.67     3215.81     46.16 o
   5  -5   4       26.18       27.97      3.99 o
   6  -5   4       32.72       32.68      6.02 o
   7  -5   4       91.94       80.07     25.66 o
   8  -5   4      789.60      769.56     52.74 o
  -8  -4   4      316.77      317.94     14.56 o
  -7  -4   4      588.72      673.39     22.16 o
  -6  -4   4     1896.15     1975.32     46.18 o
  -5  -4   4      702.20      737.29     21.72 o
  -4  -4   4      197.94      197.05      9.07 o
  -3  -4   4      312.44      322.15      8.94 o
  -2  -4   4       91.62       83.95      5.99 o
  -1  -4   4      197.89      196.10      6.05 o
   0  -4   4     1638.80     1583.91     21.61 o
   1  -4   4     9596.44     9375.51     98.07 o
   2  -4   4     2839.03     2827.51     35.82 o
   3  -4   4     1543.90     1596.89     23.29 o
   4  -4   4     1469.15     1496.27     24.39 o
   5  -4   4      692.25      682.12     15.46 o
   6  -4   4      874.95      904.94     40.25 o
   7  -4   4      121.15      148.25     23.85 o
   8  -4   4       10.26        9.61     13.58 o
  -8  -3   4       17.51       18.95      7.89 o
  -7  -3   4      181.26      183.51     13.51 o
  -6  -3   4     3868.88     3843.69     75.16 o
  -5  -3   4     3588.53     3573.25     52.54 o
  -4  -3   4     1959.68     2025.65     28.92 o
  -3  -3   4     2031.14     2043.95     29.89 o
  -2  -3   4     1082.78     1049.71     16.35 o
  -1  -3   4      139.52      134.58      4.82 o
   0  -3   4      484.60      477.79      8.50 o
   1  -3   4     9949.24    10042.59     97.74 o
   2  -3   4     7067.38     7227.46     75.26 o
   3  -3   4      376.20      406.32      9.91 o
   4  -3   4      280.46      290.39      9.59 o
   5  -3   4      171.36      188.57     19.85 o
   6  -3   4      532.68      539.30     29.80 o
   7  -3   4     2005.53     2103.40     80.78 o
   8  -3   4      436.33      506.94     41.36 o
  -8  -2   4       35.07       39.19      9.74 o
  -7  -2   4        0.85       -2.92      4.74 o
  -6  -2   4     1924.20     1976.27     41.00 o
  -5  -2   4     4574.21     4613.87     63.95 o
  -4  -2   4     3068.06     3170.99     40.23 o
  -3  -2   4     2908.02     2934.94     41.47 o
  -2  -2   4     3044.54     2936.92     37.43 o
  -1  -2   4        2.49        5.91      1.59 o
   0  -2   4       37.18       49.21      2.33 o
   1  -2   4     1507.66     1545.27     18.20 o
   2  -2   4     2466.79     2567.80     33.86 o
   3  -2   4       36.88       37.15      3.50 o
   4  -2   4      522.32      535.85     14.13 o
   5  -2   4     1193.32     1185.03     27.63 o
   6  -2   4     1126.78     1168.06     35.59 o
   7  -2   4     1857.61     1789.13     49.51 o
   8  -2   4      693.86      624.18     43.01 o
  -8  -1   4       20.43       20.83      8.07 o
  -7  -1   4      148.96      135.18     13.44 o
  -6  -1   4     1120.48     1111.11     24.86 o
  -5  -1   4     2178.89     2198.09     32.96 o
  -4  -1   4       13.54       23.61      3.60 o
  -3  -1   4     3008.77     2944.19     34.51 o
  -2  -1   4    11816.04    11584.81    126.92 o
  -1  -1   4     1898.68     1814.22     20.02 o
   0  -1   4    29023.77    29259.63    263.59 o
   1  -1   4     1704.32     1733.76     21.98 o
   2  -1   4       89.29       86.69      4.13 o
   3  -1   4      688.89      705.06     14.02 o
   4  -1   4     1595.42     1682.81     32.99 o
   5  -1   4     1989.11     2021.34     46.89 o
   6  -1   4      107.76      114.92     12.31 o
   7  -1   4      550.30      536.81     32.85 o
   8  -1   4      761.09      774.55     36.48 o
  -8   0   4       40.43       36.49      9.44 o
  -7   0   4      613.08      613.85     25.43 o
  -6   0   4     2101.00     2063.72     37.63 o
  -5   0   4      266.26      260.33      9.53 o
  -4   0   4     6067.85     5999.77     71.00 o
  -3   0   4    19640.58    19647.60    189.88 o
  -2   0   4    11922.06    11800.12    122.41 o
  -1   0   4      408.12      350.99      6.20 o
   0   0   4    25194.86    25672.80    294.16 o
   1   0   4     2293.99     2301.95     34.45 o
   2   0   4     1291.18     1301.97     20.08 o
   3   0   4     2471.54     2410.11     42.45 o
   4   0   4     1330.83     1383.43     30.31 o
   5   0   4      522.87      500.86     21.83 o
   6   0   4      733.90      666.76     25.35 o
   7   0   4      609.56      571.64     31.66 o
   8   0   4      889.85      889.07     39.02 o
  -8   1   4      463.28      510.01     26.32 o
  -7   1   4      801.50      839.03     26.03 o
  -6   1   4     1707.80     1673.20     36.90 o
  -5   1   4        1.98        0.54      3.30 o
  -4   1   4     1947.49     1852.00     26.59 o
  -3   1   4     3366.51     3255.21     46.24 o
  -2   1   4     6394.86     6363.70     67.71 o
  -1   1   4       37.82       47.36      2.33 o
   0   1   4     1320.18     1380.69     16.91 o
   1   1   4    11895.51    12096.36    297.16 o
   2   1   4     9129.17     9015.56    303.01 o
   3   1   4     3381.28     3407.65     58.14 o
   4   1   4       44.88       42.57      5.42 o
   5   1   4      131.87      124.60     10.70 o
   6   1   4       60.31       55.83      9.44 o
   7   1   4        0.44        7.30      6.02 o
  -8   2   4      678.91      673.39     29.84 o
  -7   2   4      357.36      363.26     26.23 o
  -6   2   4     1856.80     1789.33     34.69 o
  -5   2   4      824.20      830.89     17.03 o
  -4   2   4       13.80       12.98      2.79 o
  -3   2   4       67.80       70.33      4.34 o
  -2   2   4      746.84      722.44     12.04 o
  -1   2   4     1637.05     1597.48     18.40 o
   0   2   4     1286.21     1296.43     16.55 o
   1   2   4     6713.63     6830.85     88.41 o
   2   2   4     4285.93     4212.17     61.59 o
   3   2   4      888.19      878.40     17.73 o
   4   2   4     1431.80     1408.50     27.90 o
   5   2   4      452.14      452.10     18.44 o
   6   2   4        3.73        2.93      5.76 o
   7   2   4        0.09        2.05      6.08 o
  -8   3   4      717.64      640.40     39.88 o
  -7   3   4      818.24      805.65     26.31 o
  -6   3   4      496.31      502.92     28.70 o
  -5   3   4     1205.89     1214.25     21.18 o
  -4   3   4      611.47      607.50     14.83 o
  -3   3   4     1408.67     1406.00     22.82 o
  -2   3   4      155.64      180.31      5.11 o
  -1   3   4     2330.43     2321.46     25.74 o
   0   3   4     1108.57     1121.44     18.60 o
   1   3   4      528.05      546.26     11.86 o
   2   3   4      155.36      161.85      6.47 o
   3   3   4      497.50      505.61     20.04 o
   4   3   4     4243.22     4215.16     67.62 o
   5   3   4     4586.50     4494.78    119.39 o
   6   3   4      580.62      563.10     23.23 o
   7   3   4        0.26       10.61      7.84 o
  -8   4   4     1590.59     1644.55     67.90 o
  -7   4   4      686.39      718.37     31.56 o
  -6   4   4     2509.85     2509.83     46.15 o
  -5   4   4     3928.47     3964.71     62.70 o
  -4   4   4       98.06      108.73      6.31 o
  -3   4   4     2601.01     2630.64     34.63 o
  -2   4   4      257.53      243.63      6.41 o
  -1   4   4       32.81       35.70      2.74 o
   0   4   4       32.22       31.37      3.11 o
   1   4   4     1355.28     1355.37     26.31 o
   2   4   4      382.48      403.99     10.75 o
   3   4   4      649.38      639.25     16.60 o
   4   4   4     5668.47     5408.12    115.08 o
   5   4   4     4623.41     4638.28     88.61 o
   6   4   4      323.22      325.07     21.49 o
  -8   5   4       77.26       74.56     17.12 o
  -7   5   4       51.09       29.04      9.50 o
  -6   5   4       23.63       22.55      5.92 o
  -5   5   4      153.29      146.38     10.71 o
  -4   5   4     1971.99     1966.44     41.86 o
  -3   5   4     1641.41     1646.81     26.22 o
  -2   5   4     8639.60     8588.63    105.03 o
  -1   5   4     1095.90     1157.41     21.37 o
   0   5   4        1.91        4.40      2.77 o
   1   5   4      103.81      125.40      8.14 o
   2   5   4       58.48       54.10      7.38 o
   3   5   4      410.98      431.51     14.47 o
   4   5   4      124.26      117.25     10.54 o
   5   5   4      309.87      339.26     17.70 o
   6   5   4      661.61      676.81     27.22 o
  -8   6   4      158.86      156.91     24.49 o
  -7   6   4      124.82      146.08     17.34 o
  -6   6   4      514.74      533.01     22.24 o
  -5   6   4     2156.16     2135.74     48.20 o
  -4   6   4      812.92      825.93     20.98 o
  -3   6   4       80.94       83.78      6.62 o
  -2   6   4     1480.90     1521.19     27.87 o
  -1   6   4     2119.26     2154.77     29.64 o
   0   6   4     2918.06     3057.86     66.32 o
   1   6   4     3421.04     3455.58     60.43 o
   2   6   4      356.43      384.98     16.58 o
   3   6   4       39.97       48.25      6.51 o
   4   6   4      178.05      184.91     13.65 o
   5   6   4     1013.77      915.68     30.74 o
  -7   7   4        9.64        3.45      7.01 o
  -6   7   4       75.72       65.09      9.46 o
  -5   7   4      325.47      324.72     16.98 o
  -4   7   4        1.56        1.43      5.05 o
  -3   7   4      222.66      235.09     10.49 o
  -2   7   4      392.87      392.26     12.87 o
  -1   7   4     2839.04     2842.80     37.94 o
   0   7   4     4243.80     4279.51     71.68 o
   1   7   4     2969.35     2934.06     61.38 o
   2   7   4      385.25      417.01     18.89 o
   3   7   4       57.07       70.65     10.76 o
   4   7   4       15.14        6.67      4.64 o
   5   7   4        4.48       11.52      5.81 o
  -7   8   4      163.64      191.26     26.12 o
  -6   8   4      327.49      277.56     20.31 o
  -5   8   4      224.63      229.36     17.36 o
  -4   8   4        1.64        2.04      4.04 o
  -3   8   4        1.44        1.34      3.53 o
  -2   8   4      468.14      473.65     16.00 o
  -1   8   4     2299.68     2394.68     40.37 o
   0   8   4     1384.96     1425.42     38.31 o
   1   8   4     1173.91     1190.79     34.64 o
   2   8   4      573.68      537.94     22.82 o
   3   8   4      144.02      139.91     19.65 o
   4   8   4      306.33      322.81     19.44 o
  -6   9   4      695.22      715.25     32.24 o
  -5   9   4      924.26      922.57     45.08 o
  -4   9   4       21.12       13.81      6.72 o
  -3   9   4       66.51       73.44     10.57 o
  -2   9   4       33.82       45.57      6.39 o
  -1   9   4      121.19      110.57      8.69 o
   0   9   4       19.88       28.13      7.70 o
   1   9   4      869.67      866.35     30.48 o
   2   9   4     2412.30     2421.40     99.95 o
   3   9   4     1371.46     1463.53     44.63 o
  -6  10   4      260.19      259.35     41.88 o
  -5  10   4      851.12      872.33     39.84 o
  -4  10   4      231.57      246.48     15.91 o
  -3  10   4      230.01      207.39     23.89 o
  -2  10   4      522.41      562.67     29.41 o
  -1  10   4      593.28      622.57     63.19 o
   0  10   4        0.14       10.41      9.12 o
   1  10   4      699.36      750.67     35.70 o
   2  10   4     1707.68     1690.67     63.48 o
  -4  11   4      590.09      613.53     31.95 o
  -3  11   4      175.71      162.90     23.94 o
  -2  11   4      233.79      235.30     11.73 o
  -1  11   4      227.85      247.25     29.12 o
   0  11   4        3.39       10.74     19.93 o
   1  11   4       16.20       19.00     12.33 o
  -1 -13   5       21.39       27.87     16.17 o
   0 -13   5       77.42       74.53     14.28 o
   1 -13   5     1013.75      986.15     44.94 o
   2 -13   5      865.58      876.87     37.75 o
   3 -13   5      396.37      361.70     88.24 o
  -3 -12   5      461.26      435.86     32.91 o
  -2 -12   5       66.53       66.31     12.97 o
  -1 -12   5       56.51       55.60     11.96 o
   0 -12   5       18.61       14.93      9.21 o
   1 -12   5      459.34      515.12     30.99 o
   2 -12   5      438.27      440.68     30.85 o
   3 -12   5      163.30      161.11     23.40 o
   4 -12   5      136.64       91.15     22.81 o
   5 -12   5      108.53       99.91     20.87 o
  -4 -11   5      387.49      397.74     31.87 o
  -3 -11   5      750.09      685.29     34.38 o
  -2 -11   5      436.78      393.52     73.26 o
  -1 -11   5      296.91      298.15     20.32 o
   0 -11   5      441.79      412.25     25.13 o
   1 -11   5        0.18        2.40      4.52 o
   2 -11   5       80.04       77.19     12.80 o
   3 -11   5       80.00       71.20     10.96 o
   4 -11   5      397.66      404.34     46.64 o
   5 -11   5      409.85      398.58     34.78 o
  -5 -10   5      248.93      291.34     22.06 o
  -4 -10   5      477.93      477.61     39.78 o
  -3 -10   5     1225.10     1287.41     41.49 o
  -2 -10   5     1004.30     1071.26     37.30 o
  -1 -10   5      833.07      807.87     30.77 o
   0 -10   5      239.37      215.84     16.22 o
   1 -10   5     1756.20     1639.13     41.16 o
   2 -10   5      521.42      472.56     20.37 o
   3 -10   5      197.45      215.94     13.30 o
   4 -10   5      109.12      117.74     15.20 o
   5 -10   5      630.78      611.07     39.23 o
   6 -10   5      169.27      168.05     23.30 o
  -5  -9   5       37.69       48.89     11.55 o
  -4  -9   5      571.68      578.45     27.98 o
  -3  -9   5     3621.04     3518.89    112.37 o
  -2  -9   5     4466.75     4355.90     76.25 o
  -1  -9   5        2.14        2.93      6.18 o
   0  -9   5       84.95       65.38      7.77 o
   1  -9   5       21.93       26.58      5.92 o
   2  -9   5      558.83      589.36     20.30 o
   3  -9   5     2652.64     2690.28     47.57 o
   4  -9   5      156.73      179.76     16.58 o
   5  -9   5        6.69       17.18      9.38 o
   6  -9   5      130.92      139.90     20.17 o
   7  -9   5      380.33      417.75     59.81 o
  -6  -8   5      624.44      595.05     30.85 o
  -5  -8   5        6.85        8.69     12.47 o
  -4  -8   5       52.33       65.94     13.76 o
  -3  -8   5      327.94      361.86     26.23 o
  -2  -8   5      582.92      594.41     16.55 o
  -1  -8   5        2.01        2.75      2.21 o
   0  -8   5      102.90       93.78      6.60 o
   1  -8   5     4243.47     4135.58     55.23 o
   2  -8   5     6128.46     6137.29     76.62 o
   3  -8   5     2179.13     2231.20     39.77 o
   4  -8   5     1358.68     1365.28     39.14 o
   5  -8   5      224.67      244.30     20.90 o
   6  -8   5       65.27       72.74     13.37 o
   7  -8   5        0.33        5.94      6.73 o
  -6  -7   5      923.83      915.86     39.66 o
  -5  -7   5      498.37      551.03     31.29 o
  -4  -7   5      382.32      411.12     16.95 o
  -3  -7   5      444.43      433.65     18.56 o
  -2  -7   5      136.73      130.34      8.93 o
  -1  -7   5      577.19      557.07     12.28 o
   0  -7   5      821.42      856.01     19.15 o
   1  -7   5     2566.92     2544.50     35.37 o
   2  -7   5      875.97      893.82     16.25 o
   3  -7   5      855.65      882.56     19.65 o
   4  -7   5     2254.63     2245.74     39.12 o
   5  -7   5     1238.11     1253.01     33.33 o
   6  -7   5      260.44      295.02     20.73 o
   7  -7   5        1.24        3.39      4.19 o
  -7  -6   5      702.14      722.84     34.85 o
  -6  -6   5     1342.48     1283.63     51.47 o
  -5  -6   5      388.36      421.60     19.02 o
  -4  -6   5        2.55       10.38      3.61 o
  -3  -6   5     1367.64     1362.83     23.23 o
  -2  -6   5      226.78      203.38      9.01 o
  -1  -6   5       22.93       19.55      3.01 o
   0  -6   5        4.31        1.67      2.63 o
   1  -6   5      201.66      179.79      7.93 o
   2  -6   5      186.72      211.81      7.66 o
   3  -6   5      414.31      424.44     12.04 o
   4  -6   5     5811.61     5843.22     77.11 o
   5  -6   5     5252.37     5203.18     87.45 o
   6  -6   5      849.88      869.66     23.31 o
   7  -6   5       14.36       19.30     14.61 o
  -7  -5   5      358.80      355.62     25.69 o
  -6  -5   5      669.70      658.14     30.21 o
  -5  -5   5      379.49      400.01     16.40 o
  -4  -5   5     2517.66     2548.05     41.05 o
  -3  -5   5     2518.83     2535.24     34.77 o
  -2  -5   5     6192.80     6262.79     80.90 o
  -1  -5   5      267.18      249.19      7.50 o
   0  -5   5      159.79      146.15      6.64 o
   1  -5   5        4.03        3.47      2.30 o
   2  -5   5       89.29       96.80      5.14 o
   3  -5   5      269.90      266.44      8.95 o
   4  -5   5     3054.06     3039.54     46.85 o
   5  -5   5     4033.28     4072.50     67.08 o
   6  -5   5     1190.90     1162.17     57.99 o
   7  -5   5       70.57       80.65     30.31 o
  -8  -4   5        1.16        3.93      6.73 o
  -7  -4   5        1.70        7.50      7.59 o
  -6  -4   5       87.08       93.57     13.27 o
  -5  -4   5     2300.19     2299.11     40.75 o
  -4  -4   5        3.45        5.46      2.51 o
  -3  -4   5     2944.61     2919.99     42.62 o
  -2  -4   5     4976.82     4769.24     52.81 o
  -1  -4   5     1650.76     1623.09     22.69 o
   0  -4   5     3940.07     3962.86     45.50 o
   1  -4   5      758.52      771.32     12.09 o
   2  -4   5      862.14      900.63     16.05 o
   3  -4   5      204.72      220.19      7.87 o
   4  -4   5      373.31      385.86      9.02 o
   5  -4   5     2186.15     2269.94     77.17 o
   6  -4   5       19.11       24.63     11.64 o
   7  -4   5      831.98      836.83     48.50 o
   8  -4   5      454.01      430.61     66.31 o
  -8  -3   5      254.89      247.83     20.80 o
  -7  -3   5        3.50        6.63      7.18 o
  -6  -3   5      632.61      630.12     33.85 o
  -5  -3   5     2042.73     2033.51     36.88 o
  -4  -3   5      187.85      196.92      7.88 o
  -3  -3   5      227.27      233.59      7.36 o
  -2  -3   5     1378.18     1308.07     18.81 o
  -1  -3   5     7143.44     6988.21     80.05 o
   0  -3   5     9931.08    10232.47    105.38 o
   1  -3   5    19275.93    19307.53    182.55 o
   2  -3   5     1594.19     1741.95     22.87 o
   3  -3   5        0.28       -1.39      2.32 o
   4  -3   5      115.64      137.63      7.05 o
   5  -3   5      433.64      436.94     18.92 o
   6  -3   5     1096.16     1062.52     41.83 o
   7  -3   5      413.82      450.95     34.08 o
   8  -3   5      658.25      721.44     50.75 o
  -8  -2   5      401.25      409.76     34.80 o
  -7  -2   5       35.15       33.72     10.89 o
  -6  -2   5      110.59      117.40     11.94 o
  -5  -2   5       13.21       14.87      3.57 o
  -4  -2   5       46.44       33.69      5.20 o
  -3  -2   5      573.37      541.44     11.05 o
  -2  -2   5     1619.87     1587.09     23.48 o
  -1  -2   5     7908.63     7742.95     77.44 o
   0  -2   5     7081.47     6989.20     65.91 o
   1  -2   5    11120.98    11250.13    129.32 o
   2  -2   5      798.35      823.09     13.92 o
   3  -2   5       62.21       69.35      3.89 o
   4  -2   5      156.60      172.01     11.12 o
   5  -2   5      125.45      112.73     13.93 o
   6  -2   5        0.08       -2.32      7.10 o
   7  -2   5       68.57       65.84     15.08 o
   8  -2   5      478.00      468.22     61.03 o
  -8  -1   5      610.61      615.18     30.18 o
  -7  -1   5      291.70      273.74     33.64 o
  -6  -1   5     1872.50     1834.98     55.93 o
  -5  -1   5     1167.27     1169.19     21.65 o
  -4  -1   5       16.78       10.66      2.54 o
  -3  -1   5       40.64       46.18      4.15 o
  -2  -1   5      804.47      772.60     13.33 o
  -1  -1   5     1988.63     1950.50     22.49 o
   0  -1   5     2036.55     2069.43     24.47 o
   1  -1   5     8555.60     8886.34    110.49 o
   2  -1   5     6295.68     6332.36     82.59 o
   3  -1   5     1174.23     1180.37     26.19 o
   4  -1   5     1225.76     1187.61     26.44 o
   5  -1   5      443.03      425.99     18.44 o
   6  -1   5       37.48       33.03      8.05 o
   7  -1   5       32.56       18.01      8.14 o
  -8   0   5      325.74      339.03     25.54 o
  -7   0   5      444.36      377.40     22.82 o
  -6   0   5     1156.11     1160.51     29.29 o
  -5   0   5     3297.67     3220.67     46.07 o
  -4   0   5      445.85      454.34     10.70 o
  -3   0   5     1615.03     1681.78     23.53 o
  -2   0   5      386.67      359.23      7.84 o
  -1   0   5     1173.78     1173.77     15.26 o
   0   0   5       55.56       51.20      2.24 o
   1   0   5     6778.04     6862.08     88.08 o
   2   0   5    14122.71    13737.67    213.71 o
   3   0   5     5083.37     5048.84     75.05 o
   4   0   5      982.68     1013.28     22.30 o
   5   0   5       88.47       98.19      9.89 o
   6   0   5       31.03       35.43      8.38 o
   7   0   5      119.99      134.17     14.36 o
  -8   1   5       75.89       75.73     16.44 o
  -7   1   5      151.98      181.43     18.70 o
  -6   1   5      723.80      685.41     21.65 o
  -5   1   5     4172.31     4131.87     52.06 o
  -4   1   5     2058.54     2016.10     27.67 o
  -3   1   5     1526.09     1509.80     24.62 o
  -2   1   5     3957.92     3999.46     45.09 o
  -1   1   5      412.19      382.06      6.84 o
   0   1   5      189.02      201.45      5.86 o
   1   1   5      210.34      199.62      6.53 o
   2   1   5     8085.25     7633.43    245.82 o
   3   1   5     1242.62     1163.33     20.94 o
   4   1   5      432.29      444.91     12.96 o
   5   1   5      229.71      222.60     13.15 o
   6   1   5      110.93      110.43     13.54 o
   7   1   5      538.66      617.85     26.13 o
  -8   2   5       19.04       30.67     17.09 o
  -7   2   5      139.16      149.77     12.76 o
  -6   2   5     1179.67     1211.09     33.27 o
  -5   2   5     5530.75     5353.68     67.37 o
  -4   2   5     2611.72     2558.78     39.82 o
  -3   2   5      954.11     1028.21     17.53 o
  -2   2   5     4368.63     4364.33     51.32 o
  -1   2   5      838.92      875.84     11.55 o
   0   2   5      711.87      740.72     13.51 o
   1   2   5     1185.70     1139.92     18.31 o
   2   2   5      152.89      162.91     19.62 o
   3   2   5      611.23      618.91     13.21 o
   4   2   5      869.22      873.40     21.25 o
   5   2   5     1569.08     1561.94     37.46 o
   6   2   5      840.19      868.64     28.47 o
   7   2   5      441.06      454.80     22.96 o
  -8   3   5        3.91        5.94      9.21 o
  -7   3   5       99.16      110.00     10.77 o
  -6   3   5      402.87      396.44     17.67 o
  -5   3   5      423.43      428.81     18.36 o
  -4   3   5      724.31      704.49     21.97 o
  -3   3   5     3108.08     3085.89     38.74 o
  -2   3   5    16914.29    16914.41    169.53 o
  -1   3   5     6885.47     7064.90     69.61 o
   0   3   5      280.03      277.45      8.02 o
   1   3   5      131.80      145.18      6.41 o
   2   3   5      206.58      212.67      7.28 o
   3   3   5      168.61      171.32      7.28 o
   4   3   5        3.18        5.04      3.08 o
   5   3   5       94.17       98.92     12.44 o
   6   3   5      249.71      217.80     15.30 o
  -8   4   5      156.23      165.78     24.69 o
  -7   4   5       75.81       48.56     16.74 o
  -6   4   5     1377.73     1383.56     31.59 o
  -5   4   5      267.26      276.96     10.28 o
  -4   4   5      650.20      636.75     25.12 o
  -3   4   5     5220.44     5323.79     59.89 o
  -2   4   5     8700.35     8734.21     97.98 o
  -1   4   5     2935.96     2913.49     34.13 o
   0   4   5       60.20       69.32      5.87 o
   1   4   5     1466.83     1502.61     28.59 o
   2   4   5     1830.87     1789.47     32.24 o
   3   4   5     1271.53     1258.02     25.22 o
   4   4   5      332.31      341.87     14.74 o
   5   4   5      506.04      474.62     19.36 o
   6   4   5      148.82      174.03     18.46 o
  -8   5   5      849.12      848.19     38.42 o
  -7   5   5      185.04      169.98     14.32 o
  -6   5   5      810.68      770.49     34.83 o
  -5   5   5      423.72      400.80     23.33 o
  -4   5   5      104.12       99.38     10.05 o
  -3   5   5      383.19      371.22     11.66 o
  -2   5   5      888.48      878.16     17.57 o
  -1   5   5     1406.23     1488.44     24.37 o
   0   5   5      452.75      458.61     15.36 o
   1   5   5     1613.84     1590.63     31.84 o
   2   5   5     3190.98     3202.76     64.18 o
   3   5   5      941.55      974.24     22.56 o
   4   5   5      227.70      214.35     12.98 o
   5   5   5      242.71      249.26     15.13 o
   6   5   5       31.89       22.28      9.29 o
  -8   6   5      682.69      673.59     45.31 o
  -7   6   5      445.13      491.67     32.90 o
  -6   6   5      415.87      430.22     20.17 o
  -5   6   5     1028.24      996.85     29.63 o
  -4   6   5      539.85      553.07     16.79 o
  -3   6   5      476.13      492.48     17.10 o
  -2   6   5      232.54      246.99      7.98 o
  -1   6   5     1356.86     1419.52     43.72 o
   0   6   5     2536.68     2503.00     41.96 o
   1   6   5     1656.14     1558.55     37.38 o
   2   6   5      690.36      697.34     22.55 o
   3   6   5       21.26       22.66      7.02 o
   4   6   5      172.79      181.77     10.91 o
   5   6   5      979.21      993.80     31.73 o
  -7   7   5      730.72      762.58     46.79 o
  -6   7   5      567.14      601.90     27.67 o
  -5   7   5     2298.25     2242.21     99.76 o
  -4   7   5      875.67      912.47     34.08 o
  -3   7   5      311.20      283.66     12.44 o
  -2   7   5      505.69      498.71     16.33 o
  -1   7   5     1086.52     1063.77     31.88 o
   0   7   5     1133.14     1100.71     31.06 o
   1   7   5      192.61      207.56     14.59 o
   2   7   5        1.09        0.17      4.48 o
   3   7   5       27.75       38.61      8.10 o
   4   7   5      640.09      629.24     36.60 o
   5   7   5     2262.49     2469.18     72.69 o
  -7   8   5      642.51      751.25     38.45 o
  -6   8   5      372.89      385.39     27.82 o
  -5   8   5      349.04      380.00     23.78 o
  -4   8   5      202.36      229.06     18.99 o
  -3   8   5      948.97      980.50     27.37 o
  -2   8   5      735.35      716.77     37.91 o
  -1   8   5     2200.48     2281.58     68.49 o
   0   8   5       12.12        6.54      5.66 o
   1   8   5        3.08        7.33      5.50 o
   2   8   5       46.57       25.94      8.88 o
   3   8   5      364.71      368.00     27.10 o
   4   8   5      548.56      591.70     28.38 o
  -6   9   5       77.95       99.29     15.80 o
  -5   9   5      747.90      747.44     35.34 o
  -4   9   5     1925.00     1924.03     61.62 o
  -3   9   5      491.07      545.30     19.79 o
  -2   9   5     1367.49     1356.42     30.96 o
  -1   9   5      183.31      215.18     24.17 o
   0   9   5       14.91       32.21      9.62 o
   1   9   5      169.66      166.98     14.64 o
   2   9   5        0.85        9.16      5.95 o
   3   9   5        0.41        4.60      6.58 o
  -5  10   5      563.40      586.40     52.42 o
  -4  10   5      691.35      700.31     25.77 o
  -3  10   5       52.91       71.23     10.24 o
  -2  10   5        1.98        1.18      2.81 o
  -1  10   5      454.64      460.53     34.38 o
   0  10   5     1096.34     1061.44     52.75 o
   1  10   5     1022.06      962.50    112.79 o
   2  10   5      617.52      634.27     28.03 o
  -4  11   5        8.95        7.62      6.75 o
  -3  11   5        2.11        8.73      9.84 o
  -2  11   5       58.28       35.05     29.58 o
  -1  11   5      723.35      694.28     44.72 o
   0  11   5     1162.64     1121.61    103.52 o
  -1 -13   6      457.88      482.40     31.80 o
   0 -13   6      330.73      303.68     44.11 o
   1 -13   6      774.25      773.08     42.64 o
   2 -13   6       64.56       58.65     17.15 o
   3 -13   6        0.20        2.18      9.77 o
  -3 -12   6       62.82       51.96     12.67 o
  -2 -12   6       66.59       70.39     14.29 o
  -1 -12   6      634.39      635.10     34.34 o
   0 -12   6     3944.50     3883.58     94.33 o
   1 -12   6     2561.42     2460.91     68.33 o
   2 -12   6      386.46      351.74     20.47 o
   3 -12   6        0.25       -2.92      6.16 o
   4 -12   6        7.35       10.44     10.46 o
  -4 -11   6      183.02      176.92     17.39 o
  -3 -11   6       56.38       75.74     13.92 o
  -2 -11   6      379.86      331.62     26.10 o
  -1 -11   6     1048.59     1039.15     37.88 o
   0 -11   6     2048.85     1936.85     48.11 o
   1 -11   6     1852.13     1861.58     46.81 o
   2 -11   6      178.32      189.21     14.81 o
   3 -11   6        8.70        4.90      5.84 o
   4 -11   6      106.50      136.07     29.95 o
   5 -11   6      114.82      143.17     22.49 o
  -5 -10   6      442.90      419.21     33.36 o
  -4 -10   6      190.44      187.19     17.48 o
  -3 -10   6       77.68       87.75     12.33 o
  -2 -10   6       56.86       38.61      8.94 o
  -1 -10   6       34.83       34.11      7.35 o
   0 -10   6       44.25       37.77      7.21 o
   1 -10   6     1486.26     1443.09     40.69 o
   2 -10   6     2429.41     2367.52     53.39 o
   3 -10   6     1336.95     1304.50     44.38 o
   4 -10   6      993.89      969.45     47.64 o
   5 -10   6       89.55       95.15     17.43 o
   6 -10   6        7.66        9.34      9.24 o
  -5  -9   6     1155.39     1228.58     49.71 o
  -4  -9   6      762.33      761.21     36.16 o
  -3  -9   6      779.68      808.70     27.79 o
  -2  -9   6      474.98      438.69     18.23 o
  -1  -9   6      109.66      101.58     14.92 o
   0  -9   6      133.31      125.13     12.73 o
   1  -9   6      896.26      881.92     25.35 o
   2  -9   6     4174.05     4204.63     74.04 o
   3  -9   6     1557.20     1565.53     32.82 o
   4  -9   6      712.56      715.29     28.15 o
   5  -9   6       23.97       29.80     10.59 o
   6  -9   6        2.96        7.93      7.14 o
  -6  -8   6      127.81      142.26     18.11 o
  -5  -8   6     1386.78     1379.81     53.12 o
  -4  -8   6     1649.87     1717.20     46.16 o
  -3  -8   6     1552.42     1502.31     35.74 o
  -2  -8   6     1112.35     1103.29     26.27 o
  -1  -8   6       83.69       90.54     11.27 o
   0  -8   6      169.80      144.30     10.27 o
   1  -8   6      386.78      369.58     13.32 o
   2  -8   6      390.57      389.46     12.16 o
   3  -8   6      640.15      663.39     18.14 o
   4  -8   6      221.74      210.90     20.13 o
   5  -8   6      361.45      370.21     17.28 o
   6  -8   6      243.29      253.47     20.28 o
   7  -8   6      624.64      604.74     22.56 o
  -6  -7   6      193.83      199.65     20.81 o
  -5  -7   6      932.33      967.28     41.63 o
  -4  -7   6     1047.83     1046.26     32.86 o
  -3  -7   6     2124.33     2008.23     42.02 o
  -2  -7   6     3471.45     3332.86     60.28 o
  -1  -7   6     1413.36     1475.34     22.56 o
   0  -7   6      840.99      845.29     17.32 o
   1  -7   6     1271.26     1236.74     29.78 o
   2  -7   6       17.15       17.58      3.47 o
   3  -7   6        6.12       10.18      3.06 o
   4  -7   6      339.22      362.73     22.15 o
   5  -7   6     1585.61     1610.76     38.05 o
   6  -7   6      372.78      364.08     20.26 o
   7  -7   6      271.31      273.05     35.53 o
  -7  -6   6        6.41       15.37     11.50 o
  -6  -6   6      489.02      523.85     38.69 o
  -5  -6   6       10.78       18.55      7.02 o
  -4  -6   6       45.81       48.61      6.94 o
  -3  -6   6     2754.73     2654.98     47.53 o
  -2  -6   6    10656.84    10242.57    111.68 o
  -1  -6   6     3978.26     3776.34     40.88 o
   0  -6   6      145.40      166.74      8.18 o
   1  -6   6      252.70      263.97     11.84 o
   2  -6   6       72.51       80.29      5.77 o
   3  -6   6      220.84      231.32      8.95 o
   4  -6   6      209.37      220.18      8.83 o
   5  -6   6      256.19      266.41     14.60 o
   6  -6   6        7.46       12.18     12.96 o
   7  -6   6       73.14       72.09     34.44 o
  -7  -5   6      349.63      331.75     26.61 o
  -6  -5   6     1252.25     1276.91     50.82 o
  -5  -5   6      638.25      653.77     25.20 o
  -4  -5   6      358.93      361.27     18.47 o
  -3  -5   6     2278.26     2256.57     32.39 o
  -2  -5   6     8333.26     8264.31    105.57 o
  -1  -5   6     3382.79     3361.58     38.25 o
   0  -5   6      113.63      107.86      5.46 o
   1  -5   6      474.86      467.32     12.97 o
   2  -5   6     3809.60     3947.97     52.76 o
   3  -5   6     3975.46     4044.97     64.67 o
   4  -5   6     1865.58     1933.74     41.94 o
   5  -5   6      253.32      252.54     22.89 o
   6  -5   6      956.71      953.66     43.37 o
   7  -5   6      108.09       71.79     19.21 o
  -7  -4   6      455.08      417.36     50.42 o
  -6  -4   6      906.48      933.04     41.93 o
  -5  -4   6      968.94      991.20     26.67 o
  -4  -4   6       32.14       22.85      4.00 o
  -3  -4   6       83.58       90.52      5.55 o
  -2  -4   6      388.75      385.70      9.51 o
  -1  -4   6     1875.57     1833.37     29.30 o
   0  -4   6      998.07     1020.91     19.26 o
   1  -4   6     4366.74     4342.10     48.17 o
   2  -4   6     3910.55     3943.65     52.20 o
   3  -4   6      603.29      617.49     10.97 o
   4  -4   6     1240.71     1268.04     33.39 o
   5  -4   6      261.75      277.28     22.17 o
   6  -4   6      181.03      194.75     21.07 o
   7  -4   6       41.18       39.22     15.43 o
  -8  -3   6      742.87      747.27     40.71 o
  -7  -3   6      594.55      571.55     33.92 o
  -6  -3   6     1559.68     1619.01     43.94 o
  -5  -3   6     1802.66     1786.42     34.23 o
  -4  -3   6      332.85      332.07     10.77 o
  -3  -3   6     1504.49     1533.36     31.67 o
  -2  -3   6      308.99      295.83      8.04 o
  -1  -3   6      858.60      839.25     13.97 o
   0  -3   6     2623.74     2598.22     32.57 o
   1  -3   6     2336.34     2462.20     29.14 o
   2  -3   6      900.42      897.69     19.97 o
   3  -3   6       59.02       59.50      4.60 o
   4  -3   6      897.40      915.66     30.96 o
   5  -3   6     4083.18     4063.92     96.41 o
   6  -3   6     1843.83     1870.45     82.86 o
   7  -3   6      311.64      365.46     27.24 o
  -8  -2   6      530.24      529.15     29.34 o
  -7  -2   6     1471.42     1387.84     55.63 o
  -6  -2   6     1965.58     1979.87     58.63 o
  -5  -2   6     2628.04     2613.86     46.59 o
  -4  -2   6      862.54      912.29     16.74 o
  -3  -2   6     2076.73     2177.30     30.53 o
  -2  -2   6     2210.47     2135.67     30.13 o
  -1  -2   6      167.28      166.16      5.30 o
   0  -2   6      978.94     1019.51     14.48 o
   1  -2   6      209.84      245.13      6.61 o
   2  -2   6      347.16      375.28     10.61 o
   3  -2   6        6.06        9.57      3.83 o
   4  -2   6     1410.32     1378.49     35.69 o
   5  -2   6     5736.44     5503.34    119.30 o
   6  -2   6     2506.94     2417.91     67.20 o
   7  -2   6      308.66      327.35     24.92 o
  -8  -1   6      110.53      125.55     16.32 o
  -7  -1   6        6.69        5.65      5.85 o
  -6  -1   6      239.63      231.01     13.40 o
  -5  -1   6     2109.66     2078.20     45.70 o
  -4  -1   6     1669.30     1689.55     35.37 o
  -3  -1   6       34.85       21.55      3.01 o
  -2  -1   6     9775.80     9746.26    102.02 o
  -1  -1   6      387.85      366.07      7.91 o
   0  -1   6      934.60      964.58     16.76 o
   1  -1   6     2334.72     2510.43     38.62 o
   2  -1   6      311.88      333.55     12.36 o
   3  -1   6       35.03       32.54      4.81 o
   4  -1   6      430.38      432.53     15.42 o
   5  -1   6     1590.19     1573.18     74.76 o
   6  -1   6      930.32      868.17     34.04 o
   7  -1   6       81.10      118.34     16.54 o
  -8   0   6      577.98      564.41     29.20 o
  -7   0   6        0.25       -1.19      4.96 o
  -6   0   6       85.34       90.65     11.81 o
  -5   0   6     3207.57     3093.88     43.56 o
  -4   0   6     3424.91     3419.23     41.80 o
  -3   0   6     1473.41     1544.63     24.35 o
  -2   0   6     1445.35     1417.85     21.25 o
  -1   0   6     4260.21     4323.45     46.68 o
   0   0   6     3249.13     3287.54     44.89 o
   1   0   6      951.47      931.71     17.39 o
   2   0   6     2441.87     2460.95     41.70 o
   3   0   6      517.02      531.26     13.64 o
   4   0   6        0.23        3.64      2.78 o
   5   0   6      322.27      304.82     15.26 o
   6   0   6      663.52      640.77     24.41 o
   7   0   6     1328.50     1266.77     44.84 o
  -8   1   6     1164.44     1209.33     43.10 o
  -7   1   6      162.26      178.86     17.06 o
  -6   1   6        3.07        1.20      3.62 o
  -5   1   6     1063.14     1065.86     20.84 o
  -4   1   6     1854.74     1834.63     27.20 o
  -3   1   6       46.59       57.14      4.98 o
  -2   1   6        2.01        2.06      1.80 o
  -1   1   6     1503.81     1488.88     20.76 o
   0   1   6     2419.51     2468.16     37.81 o
   1   1   6    12850.71    13050.02    297.71 o
   3   1   6      194.51      204.67      6.46 o
   4   1   6        2.01        1.45      2.66 o
   5   1   6       73.98       76.57      8.60 o
   6   1   6      175.96      163.85     13.22 o
   7   1   6       69.09       77.12     11.60 o
  -8   2   6      991.96     1010.85     50.90 o
  -7   2   6      199.12      216.76     15.11 o
  -6   2   6      444.90      457.56     20.23 o
  -5   2   6      712.44      712.40     25.13 o
  -4   2   6        3.60        2.21      1.95 o
  -3   2   6        2.44        4.52      2.09 o
  -2   2   6      246.24      249.79      7.54 o
  -1   2   6     3261.33     3299.56     47.72 o
   0   2   6     2654.70     2629.43     41.14 o
   1   2   6     4125.58     4068.77     66.74 o
   2   2   6     3928.92     3936.01    142.54 o
   3   2   6      378.77      346.76     30.38 o
   4   2   6      182.85      194.46     13.17 o
   5   2   6      297.00      299.49     14.22 o
   6   2   6        7.35        7.56      6.58 o
  -8   3   6      870.27      906.77     38.93 o
  -7   3   6      398.38      351.30     19.05 o
  -6   3   6     1615.47     1604.27     73.84 o
  -5   3   6     1294.35     1243.41     49.60 o
  -4   3   6      241.56      252.16      9.28 o
  -3   3   6      451.90      463.37     12.34 o
  -2   3   6      158.62      167.78      5.78 o
  -1   3   6      321.96      327.97     15.00 o
   0   3   6       90.75       85.82      4.99 o
   1   3   6      471.35      473.74     17.06 o
   2   3   6     4273.63     4099.93     61.48 o
   3   3   6     4352.92     4274.45     64.37 o
   4   3   6     2101.73     2052.50     52.69 o
   5   3   6      539.94      518.55     23.41 o
   6   3   6        2.42       13.99      6.38 o
  -8   4   6      270.62      262.35     32.71 o
  -7   4   6      305.61      327.14     18.64 o
  -6   4   6       76.40       74.21      9.35 o
  -5   4   6     3792.12     3633.31     69.98 o
  -4   4   6     1293.59     1283.51     25.38 o
  -3   4   6      478.36      489.18     11.34 o
  -2   4   6     1869.35     1955.63     27.46 o
  -1   4   6      403.85      416.80     12.32 o
   0   4   6       95.13       89.78      7.86 o
   1   4   6        1.13        1.49      3.15 o
   2   4   6     3048.35     2967.29     48.43 o
   3   4   6     4761.75     4634.23     64.36 o
   4   4   6      632.40      604.41     18.91 o
   5   4   6      531.77      498.73     21.75 o
   6   4   6        6.86       10.48      7.68 o
  -8   5   6       47.16       41.11     11.65 o
  -7   5   6       89.45      103.51     13.28 o
  -6   5   6      762.95      737.68     25.83 o
  -5   5   6     1926.19     1909.50     41.81 o
  -4   5   6     2309.30     2292.83     40.50 o
  -3   5   6      723.31      725.07     14.73 o
  -2   5   6      282.98      284.49      8.41 o
  -1   5   6      997.43     1042.96     20.65 o
   0   5   6       26.86       28.87      6.72 o
   1   5   6       10.36       11.89      4.08 o
   2   5   6      622.58      618.15     16.90 o
   3   5   6      773.90      775.65     23.64 o
   4   5   6     1298.92     1276.11     27.68 o
   5   5   6      206.95      230.25     14.19 o
  -7   6   6      285.71      280.00     48.92 o
  -6   6   6      128.00      156.48     15.40 o
  -5   6   6      111.62      110.46     12.31 o
  -4   6   6      525.91      524.36     17.79 o
  -3   6   6      564.49      571.82     15.30 o
  -2   6   6     3053.33     3050.41     48.37 o
  -1   6   6     3372.40     3370.45     67.60 o
   0   6   6      537.25      579.37     25.06 o
   1   6   6      247.35      233.14     12.97 o
   2   6   6      128.37      124.56     12.24 o
   3   6   6       43.50       43.28      7.37 o
   4   6   6       54.36       58.04      8.43 o
   5   6   6      533.31      523.28     24.46 o
  -7   7   6      107.83      107.02     14.93 o
  -6   7   6        4.21        0.33      5.47 o
  -5   7   6      368.99      370.50     21.03 o
  -4   7   6        2.99       11.13      5.43 o
  -3   7   6      606.20      637.16     35.22 o
  -2   7   6     4142.68     4165.87     67.35 o
  -1   7   6     4273.15     4274.48    101.30 o
   0   7   6      587.76      600.86     24.73 o
   1   7   6       39.37       36.29      7.15 o
   2   7   6      147.05      156.05     12.38 o
   3   7   6       21.43       27.18      9.22 o
   4   7   6        1.32        3.61      5.37 o
  -6   8   6      150.98      132.35     17.16 o
  -5   8   6      487.31      519.14     38.47 o
  -4   8   6       21.28       17.82      6.93 o
  -3   8   6      567.40      588.32     19.53 o
  -2   8   6     1431.34     1396.12     29.05 o
  -1   8   6     1384.65     1382.30     48.48 o
   0   8   6      320.31      321.51     17.36 o
   1   8   6      130.71      107.40     11.63 o
   2   8   6      750.82      728.10     26.52 o
   3   8   6      599.50      597.59     24.44 o
  -6   9   6       84.30       97.70     15.62 o
  -5   9   6       92.52       94.67     14.08 o
  -4   9   6      106.59      104.02     20.82 o
  -3   9   6        3.86        5.48      3.73 o
  -2   9   6      159.13      127.29     20.99 o
  -1   9   6       50.27       45.14     21.29 o
   0   9   6     1214.88     1163.86     44.36 o
   1   9   6     1143.13     1042.62     35.28 o
   2   9   6     1438.17     1445.87     53.09 o
  -5  10   6      444.78      405.64     32.52 o
  -4  10   6      414.60      449.16     40.61 o
  -3  10   6      185.15      188.16     12.68 o
  -2  10   6      152.95      160.65     24.16 o
  -1  10   6      152.32      111.54     20.76 o
   0  10   6      823.96      799.28     47.91 o
   1  10   6     1038.71     1074.70     84.16 o
  -2  11   6      312.84      336.09     65.85 o
  -1 -13   7       78.40       76.59     15.18 o
   0 -13   7      266.07      258.20     24.96 o
   1 -13   7      703.69      658.58     32.69 o
   2 -13   7      439.47      398.94     46.48 o
  -2 -12   7      142.84      153.24     19.74 o
  -1 -12   7       28.11       23.97      9.10 o
   0 -12   7       46.81       29.10      9.81 o
   1 -12   7      207.79      215.31     16.72 o
   2 -12   7       86.13       91.01     22.90 o
   3 -12   7        1.17        2.32      6.42 o
   4 -12   7      416.20      329.09     32.45 o
  -4 -11   7      106.14      131.26     16.22 o
  -3 -11   7      266.32      333.75     26.74 o
  -2 -11   7     1011.09      992.11     38.34 o
  -1 -11   7      408.38      426.16     24.67 o
   0 -11   7      314.69      282.33     29.92 o
   1 -11   7       17.98       16.93      5.82 o
   2 -11   7      113.56       83.84     13.39 o
   3 -11   7       41.59       49.63     10.64 o
   4 -11   7      497.67      527.64     36.70 o
   5 -11   7     1290.66     1318.27     71.39 o
  -4 -10   7      525.64      500.04     26.89 o
  -3 -10   7     1178.19     1122.52     39.83 o
  -2 -10   7      857.05      872.59     34.26 o
  -1 -10   7      623.54      659.15     24.42 o
   0 -10   7      369.44      332.29     17.49 o
   1 -10   7       18.66       11.88      5.24 o
   2 -10   7       98.54      106.89     14.55 o
   3 -10   7       26.51       16.19      7.02 o
   4 -10   7        1.91        4.54      7.58 o
   5 -10   7      335.06      302.93     27.20 o
   6 -10   7      305.83      265.84     24.87 o
  -5  -9   7     1456.43     1522.27     60.82 o
  -4  -9   7      934.46      963.00     57.35 o
  -3  -9   7       56.72       66.58      9.56 o
  -2  -9   7       82.79       69.89      8.92 o
  -1  -9   7      203.33      207.31     13.74 o
   0  -9   7     1419.34     1433.44     36.78 o
   1  -9   7     8188.00     8147.15    188.80 o
   2  -9   7      814.73      826.09     24.92 o
   3  -9   7      185.82      203.17     17.48 o
   4  -9   7      132.87      130.24     16.43 o
   5  -9   7      579.04      635.47     40.00 o
   6  -9   7      178.18      192.44     18.57 o
  -6  -8   7       58.13       60.35     14.15 o
  -5  -8   7       70.30       58.52     12.75 o
  -4  -8   7      126.70      126.63     14.01 o
  -3  -8   7       92.15      105.15     10.51 o
  -2  -8   7       27.47       29.66      5.42 o
  -1  -8   7      533.57      545.55     17.96 o
   0  -8   7     2189.93     2136.02     40.98 o
   1  -8   7     4031.17     3874.67     68.00 o
   2  -8   7     3186.61     3287.66     52.80 o
   3  -8   7       66.46       67.58     12.85 o
   4  -8   7        7.85        7.47      4.15 o
   5  -8   7       13.96       13.19      4.48 o
   6  -8   7       26.16       16.16      4.40 o
  -6  -7   7      578.24      571.52     34.12 o
  -5  -7   7      572.19      622.21     33.24 o
  -4  -7   7      101.83      102.42     10.13 o
  -3  -7   7       55.90       61.56      7.77 o
  -2  -7   7      221.78      187.31     12.89 o
  -1  -7   7      948.77      957.51     17.93 o
   0  -7   7      381.96      368.12     12.60 o
   1  -7   7     2063.98     1999.02     31.28 o
   2  -7   7     3215.45     3338.47     45.39 o
   3  -7   7     1297.45     1373.27     25.97 o
   4  -7   7      980.97      991.75     26.85 o
   5  -7   7      261.50      279.42     19.58 o
   6  -7   7        6.80       12.58     13.04 o
   7  -7   7        4.59        4.03     20.45 o
  -7  -6   7      306.84      370.67     31.69 o
  -6  -6   7      350.73      341.75     26.86 o
  -5  -6   7     2820.93     2929.16     91.18 o
  -4  -6   7      462.29      465.70     17.96 o
  -3  -6   7      138.72      139.61      8.80 o
  -2  -6   7       18.43       17.28      3.35 o
  -1  -6   7      104.98      120.41      6.86 o
   0  -6   7      272.08      263.19      8.64 o
   1  -6   7       78.04       67.12      6.23 o
   2  -6   7     4817.15     4924.75     60.64 o
   3  -6   7     5232.71     5343.66     70.33 o
   4  -6   7     2793.46     2751.52     49.01 o
   5  -6   7      766.51      776.80     39.20 o
   6  -6   7       51.58       53.14     31.20 o
   7  -6   7        4.71        9.67     14.04 o
  -7  -5   7        5.27        9.17      9.35 o
  -6  -5   7      165.15      158.81     46.76 o
  -5  -5   7      251.25      247.05     14.13 o
  -4  -5   7     1032.46     1021.33     26.77 o
  -3  -5   7     2506.35     2489.85     42.83 o
  -2  -5   7     2063.01     2100.56     29.25 o
  -1  -5   7     2737.73     2713.20     36.37 o
   0  -5   7      447.28      430.50     15.90 o
   1  -5   7       25.67       30.38      4.08 o
   2  -5   7     4521.84     4624.06     60.17 o
   3  -5   7     2198.86     2292.68     33.43 o
   4  -5   7     1863.21     1885.03     59.06 o
   5  -5   7      116.05      115.41     17.53 o
   6  -5   7        6.77        6.55      9.67 o
   7  -5   7       59.94       48.81     18.50 o
  -7  -4   7       62.75       69.56     14.68 o
  -6  -4   7      110.33      125.68     14.77 o
  -5  -4   7     3488.37     3458.68     63.37 o
  -4  -4   7     4099.06     4173.06     55.43 o
  -3  -4   7      719.56      698.90     17.30 o
  -2  -4   7     4905.47     4812.03     76.58 o
  -1  -4   7        4.72        4.14      1.98 o
   0  -4   7      197.89      197.76      8.19 o
   1  -4   7      689.25      725.30     12.85 o
   2  -4   7      106.46      112.96      4.21 o
   3  -4   7      690.42      778.40     17.91 o
   4  -4   7      215.06      215.78     13.17 o
   5  -4   7     3183.57     3233.90     84.56 o
   6  -4   7     1344.74     1277.58     48.48 o
   7  -4   7      110.55      108.87     22.19 o
  -8  -3   7        4.98        9.02      9.54 o
  -7  -3   7      224.26      228.27     23.94 o
  -6  -3   7        0.07       -2.55      4.68 o
  -5  -3   7        0.51        6.98      3.97 o
  -4  -3   7        8.17        3.53      2.70 o
  -3  -3   7      394.85      418.22     12.17 o
  -2  -3   7     8240.83     7900.18     86.05 o
  -1  -3   7    14781.87    14714.32    152.21 o
   0  -3   7     2412.41     2479.78     34.11 o
   1  -3   7      487.32      500.93      8.48 o
   2  -3   7        0.39        0.30      1.95 o
   3  -3   7       99.50      102.72      7.17 o
   4  -3   7       16.92       14.67      8.31 o
   5  -3   7      245.58      255.27     19.81 o
   6  -3   7      247.43      259.52     21.73 o
   7  -3   7       91.53      114.35     17.43 o
  -8  -2   7      164.71      140.14     21.42 o
  -7  -2   7       10.68       15.67      7.62 o
  -6  -2   7      304.55      281.83     21.07 o
  -5  -2   7      948.46      897.51     24.86 o
  -4  -2   7       90.13       83.99      6.11 o
  -3  -2   7      689.32      669.95     17.12 o
  -2  -2   7    10218.20    10209.40    107.71 o
  -1  -2   7    15932.95    15905.03    169.72 o
   0  -2   7     1904.66     2043.15     26.18 o
   1  -2   7       94.13       99.32      4.32 o
   2  -2   7      445.81      451.56     12.18 o
   3  -2   7      270.03      257.72     12.11 o
   4  -2   7      505.97      523.20     18.60 o
   5  -2   7        0.47        1.74      6.40 o
   6  -2   7      363.42      369.90     23.72 o
   7  -2   7      217.27      237.48     28.03 o
  -8  -1   7     1004.28      996.19     49.56 o
  -7  -1   7      130.21      167.13     20.51 o
  -6  -1   7      422.16      407.18     18.17 o
  -5  -1   7      983.30      975.86     24.40 o
  -4  -1   7       47.00       53.72      4.81 o
  -3  -1   7      178.83      174.06      6.83 o
  -2  -1   7     1250.70     1218.45     18.40 o
  -1  -1   7     4763.94     4736.84     55.29 o
   0  -1   7     1188.03     1191.58     26.91 o
   1  -1   7     1350.62     1400.79     39.33 o
   2  -1   7     3664.37     3658.50     63.29 o
   3  -1   7     1566.45     1515.91     31.59 o
   4  -1   7      817.51      804.48     36.27 o
   5  -1   7      341.34      321.91     18.51 o
   6  -1   7       32.01       34.50     10.07 o
   7  -1   7        3.32        7.29      9.16 o
  -8   0   7      789.58      815.18     60.59 o
  -7   0   7     1155.41     1099.90     40.20 o
  -6   0   7     1078.11     1006.97     29.57 o
  -5   0   7     1395.19     1374.69     30.19 o
  -4   0   7      106.87       92.35      7.14 o
  -3   0   7      382.29      394.39      9.82 o
  -2   0   7     1640.28     1571.38     22.72 o
  -1   0   7      457.11      444.96      8.61 o
   0   0   7      764.83      763.76     14.01 o
   1   0   7     6669.11     6619.42    124.65 o
   2   0   7     4170.57     4100.31     67.48 o
   3   0   7      458.61      455.64     12.43 o
   4   0   7        1.08       -1.87      3.07 o
   5   0   7      473.58      491.28     20.99 o
   6   0   7      588.25      584.15     25.78 o
   7   0   7      255.79      300.36     25.56 o
  -8   1   7      153.55      127.57     20.85 o
  -7   1   7      652.44      659.43     30.36 o
  -6   1   7      631.54      618.49     22.36 o
  -5   1   7     3716.82     3700.71     64.87 o
  -4   1   7     2227.02     2242.34     33.33 o
  -3   1   7     1225.11     1241.12     20.58 o
  -2   1   7     1173.03     1223.05     20.38 o
  -1   1   7       32.54       33.64      4.43 o
   0   1   7     7031.09     7074.07    133.54 o
   1   1   7     2127.90     2043.89     36.47 o
   4   1   7      101.40      112.83      6.29 o
   5   1   7     1598.96     1585.04     40.85 o
   6   1   7     2406.55     2420.51     60.35 o
  -8   2   7       21.52        9.22      8.36 o
  -7   2   7      784.91      743.90     26.96 o
  -6   2   7      327.06      316.36     16.46 o
  -5   2   7     1908.66     1887.79     39.84 o
  -4   2   7     1899.06     1926.73     33.99 o
  -3   2   7      442.31      417.07     11.58 o
  -2   2   7     3030.98     3170.10     45.12 o
  -1   2   7     3602.44     3618.47     48.28 o
   0   2   7       95.01      105.09      8.02 o
   1   2   7       96.04       94.29      5.38 o
   4   2   7      286.29      280.12     10.73 o
   5   2   7     1049.02     1044.09     27.11 o
   6   2   7      882.36      834.64     26.67 o
  -8   3   7       82.44       84.08     14.44 o
  -7   3   7        9.61       11.02      6.31 o
  -6   3   7      166.25      171.92     17.03 o
  -5   3   7      812.89      817.52     26.20 o
  -4   3   7     3438.43     3381.57     52.87 o
  -3   3   7     1553.05     1601.44     27.36 o
  -2   3   7     1106.02     1094.66     17.64 o
  -1   3   7     1660.02     1727.24     27.20 o
   0   3   7      534.11      542.68     16.98 o
   1   3   7      232.83      230.77      9.91 o
   2   3   7        4.55        4.59      2.47 o
   3   3   7       80.80       62.11     17.42 o
   4   3   7      555.41      530.93     17.61 o
   5   3   7       46.96       57.31      7.00 o
   6   3   7      334.85      351.45     17.02 o
  -8   4   7      835.04      848.05     60.31 o
  -7   4   7      475.31      514.24     23.30 o
  -6   4   7       86.74       83.91     10.04 o
  -5   4   7      406.06      426.39     18.09 o
  -4   4   7     4074.39     4181.91     57.09 o
  -3   4   7     1934.81     2010.52     29.76 o
  -2   4   7      676.59      683.60     12.96 o
  -1   4   7      566.30      592.35     13.98 o
   0   4   7      280.02      277.83     12.87 o
   1   4   7     1128.23     1117.52     37.87 o
   2   4   7     2726.60     2727.95     45.06 o
   3   4   7       67.35       68.56      4.97 o
   4   4   7      119.92      127.88      6.83 o
   5   4   7       16.89       15.82      5.50 o
  -7   5   7      447.37      416.87     28.35 o
  -6   5   7      107.69       78.92     11.35 o
  -5   5   7       87.11       91.15     11.15 o
  -4   5   7      387.43      393.95     15.99 o
  -3   5   7      229.66      229.02      8.36 o
  -2   5   7       67.22       59.75      4.01 o
  -1   5   7      755.40      709.34     22.92 o
   0   5   7     1584.29     1589.38     48.29 o
   1   5   7     2111.18     2078.19     50.85 o
   2   5   7     2320.17     2251.97     46.14 o
   3   5   7      408.14      420.40     17.38 o
   4   5   7       21.18       27.43      5.97 o
   5   5   7        0.04        7.64      4.38 o
  -7   6   7      176.30      185.85     28.00 o
  -6   6   7      172.28      173.45     16.33 o
  -5   6   7      853.74      834.47     39.56 o
  -4   6   7      481.71      485.49     27.54 o
  -3   6   7       56.79       57.61      6.09 o
  -2   6   7      477.30      479.09     16.46 o
  -1   6   7     1172.47     1072.83     37.67 o
   0   6   7      806.71      791.10     29.97 o
   1   6   7      121.49      121.28     11.70 o
   2   6   7      447.12      434.49     24.54 o
   3   6   7      767.09      766.85     23.84 o
   4   6   7      527.63      572.26     20.76 o
  -7   7   7      850.53      885.42     41.83 o
  -6   7   7      331.92      330.40     27.21 o
  -5   7   7      638.46      613.09     49.48 o
  -4   7   7     1367.53     1361.84     42.94 o
  -3   7   7       54.34       56.52      5.34 o
  -2   7   7        1.60        7.65      6.85 o
  -1   7   7        0.20       -3.79      5.69 o
   0   7   7        0.36        0.55      6.18 o
   1   7   7      119.68      109.03     10.85 o
   2   7   7      357.96      374.42     17.75 o
   3   7   7     2019.95     2062.76     48.29 o
   4   7   7     1680.96     1718.20     44.79 o
  -6   8   7       93.55       94.85     15.39 o
  -5   8   7      964.30     1008.23     49.91 o
  -4   8   7      938.71      936.03     33.97 o
  -3   8   7      520.56      532.32     17.10 o
  -2   8   7       56.08       52.14     13.74 o
  -1   8   7        1.30        9.48      7.55 o
   0   8   7      138.52      145.20     16.43 o
   1   8   7       27.85       42.53      8.11 o
   2   8   7       68.54       60.05      9.57 o
   3   8   7      682.87      738.27     27.14 o
  -5   9   7      246.72      241.45     20.57 o
  -4   9   7      719.84      739.00     38.29 o
  -3   9   7      486.72      484.25     15.45 o
  -2   9   7      475.71      440.43     33.58 o
  -1   9   7     1451.06     1479.50    107.25 o
   0   9   7       28.53       50.69     16.55 o
   1   9   7       24.41       20.16      9.98 o
   2   9   7        7.17        6.42      5.96 o
  -4  10   7       13.96       17.02      7.36 o
  -3  10   7       56.49       49.18     24.25 o
  -2  10   7      404.07      338.42     32.71 o
  -1  10   7     1018.29     1040.42     53.54 o
   0  10   7      669.83      689.29     41.89 o
   0 -13   8      130.36      146.09     26.95 o
   1 -13   8       27.56       20.23     12.83 o
   2 -13   8       20.11       14.27      8.56 o
  -2 -12   8     1787.83     1724.84     65.15 o
  -1 -12   8     2090.71     2078.29     62.49 o
   0 -12   8      889.96      900.03     37.24 o
   1 -12   8      250.08      239.41     34.82 o
   2 -12   8       24.19       23.37      9.18 o
   3 -12   8        0.40       12.15     11.67 o
   4 -12   8       22.22       37.34     23.45 o
  -3 -11   8       64.99       43.57     12.03 o
  -2 -11   8     1589.68     1627.75     55.86 o
  -1 -11   8     2232.29     2321.49     65.08 o
   0 -11   8      551.48      529.64     23.17 o
   1 -11   8      289.49      281.36     22.84 o
   2 -11   8      150.13      166.95     17.84 o
   3 -11   8      276.79      246.37     26.21 o
   4 -11   8      612.66      616.09     38.84 o
   5 -11   8      101.47      104.70     18.84 o
  -4 -10   8       21.43       22.76      8.08 o
  -3 -10   8       53.86       48.23      9.16 o
  -2 -10   8       21.70       26.18     11.01 o
  -1 -10   8      488.46      537.89     22.13 o
   0 -10   8      411.47      376.15     19.04 o
   1 -10   8     1051.18     1054.37     31.99 o
   2 -10   8     1259.85     1288.80     43.76 o
   3 -10   8      397.81      412.89     30.51 o
   4 -10   8      387.80      376.30     42.09 o
   5 -10   8      331.88      355.78     27.49 o
  -5  -9   8     1603.82     1576.82     61.30 o
  -4  -9   8      335.08      382.08     36.06 o
  -3  -9   8      333.41      326.39     21.49 o
  -2  -9   8      196.28      222.87     15.84 o
  -1  -9   8       21.94       15.99      5.07 o
   0  -9   8      964.72      993.65     37.05 o
   1  -9   8      860.02      857.07     25.51 o
   2  -9   8     1398.94     1391.83     40.22 o
   3  -9   8       22.99        7.32      7.31 o
   4  -9   8        1.27       -2.52      5.89 o
   5  -9   8      615.24      644.34     25.31 o
   6  -9   8      781.64      770.48     22.59 o
  -6  -8   8     1181.00     1186.21     52.49 o
  -5  -8   8     1331.29     1315.50     53.79 o
  -4  -8   8     1013.64      986.68     38.54 o
  -3  -8   8      459.28      425.29     19.13 o
  -2  -8   8     1108.50     1017.54     26.97 o
  -1  -8   8       39.17       35.92      6.32 o
   0  -8   8       29.19       32.30      5.82 o
   1  -8   8      791.54      782.67     28.03 o
   2  -8   8      981.74     1021.84     23.45 o
   3  -8   8        3.77        4.30      3.93 o
   4  -8   8       73.05       64.48     16.22 o
   5  -8   8      734.70      745.70     36.70 o
   6  -8   8     1574.79     1584.20     78.06 o
  -6  -7   8      129.56      119.27     18.67 o
  -5  -7   8      648.07      688.25     33.51 o
  -4  -7   8      489.28      511.46     22.52 o
  -3  -7   8      484.93      476.96     23.79 o
  -2  -7   8     1788.18     1738.03     33.18 o
  -1  -7   8     1799.05     1801.60     46.67 o
   0  -7   8      860.61      887.29     18.02 o
   1  -7   8      530.60      565.92     18.78 o
   2  -7   8       12.00       10.15      3.74 o
   3  -7   8      300.46      332.79     13.62 o
   4  -7   8       60.91       46.94      9.09 o
   5  -7   8      612.68      638.37     44.82 o
   6  -7   8      537.23      609.02     47.08 o
  -7  -6   8      134.89      131.72     28.83 o
  -6  -6   8      178.78      157.44     20.22 o
  -5  -6   8     1163.81     1196.56     40.93 o
  -4  -6   8     4920.59     4724.55     87.40 o
  -3  -6   8     1745.50     1689.67     35.13 o
  -2  -6   8     1757.44     1769.88     29.06 o
  -1  -6   8      176.06      169.51      6.96 o
   0  -6   8        2.08        5.54      4.65 o
   1  -6   8     1272.53     1284.95     23.74 o
   2  -6   8     1683.48     1744.24     26.70 o
   3  -6   8        0.06        6.71      4.27 o
   4  -6   8       28.65        6.98      8.29 o
   5  -6   8      505.29      489.30     32.59 o
   6  -6   8      610.17      581.32     83.29 o
   7  -6   8      330.18      420.70     62.68 o
  -7  -5   8      438.13      531.34     35.11 o
  -6  -5   8      232.08      256.87     25.05 o
  -5  -5   8      170.21      178.74     13.28 o
  -4  -5   8     2031.01     1931.89     41.05 o
  -3  -5   8      977.70      992.05     20.07 o
  -2  -5   8      152.31      137.02     11.52 o
  -1  -5   8      743.02      795.38     13.81 o
   0  -5   8      549.98      562.24     13.66 o
   1  -5   8     3515.12     3548.32     69.21 o
   2  -5   8     3529.09     3572.52     54.81 o
   3  -5   8     1040.20     1092.47     39.33 o
   4  -5   8        0.51       -3.17      7.83 o
   5  -5   8        4.31       -2.44      9.48 o
   6  -5   8        5.78       -3.93      9.51 o
   7  -5   8      127.25      121.62     23.60 o
  -7  -4   8      287.37      313.16     28.25 o
  -6  -4   8      374.01      366.07     23.19 o
  -5  -4   8      442.78      410.03     24.92 o
  -4  -4   8       32.84       27.60      6.20 o
  -3  -4   8       42.60       41.89      4.45 o
  -2  -4   8       84.01       78.69      5.34 o
  -1  -4   8     1852.56     1879.72     25.63 o
   0  -4   8     1115.03     1156.75     20.24 o
   1  -4   8     2037.64     2077.52     30.25 o
   2  -4   8     4755.12     5003.42     95.41 o
   3  -4   8     1331.45     1331.58     31.42 o
   4  -4   8      350.11      398.09     24.27 o
   5  -4   8      103.63      101.79     15.75 o
   6  -4   8       58.16       65.87     14.33 o
   7  -4   8        0.45       -1.98     10.89 o
  -7  -3   8      437.57      412.86     31.40 o
  -6  -3   8      182.76      202.54     14.35 o
  -5  -3   8     1944.84     1903.89     43.94 o
  -4  -3   8      631.34      612.60     16.39 o
  -3  -3   8        3.10        4.15      3.01 o
  -2  -3   8      258.56      266.56     10.06 o
  -1  -3   8     2015.44     2057.35     28.41 o
   0  -3   8      153.36      152.49      5.93 o
   1  -3   8        6.76        5.51      3.50 o
   2  -3   8     1508.83     1605.11     25.33 o
   3  -3   8     3236.67     3230.12     63.97 o
   4  -3   8     2687.20     2657.81     67.97 o
   5  -3   8     1881.02     1852.63     55.19 o
   6  -3   8       79.33       79.89     14.52 o
   7  -3   8       51.70       56.81     13.97 o
  -8  -2   8      917.63      918.03     48.37 o
  -7  -2   8     1122.24     1043.98     40.17 o
  -6  -2   8      573.69      533.63     21.48 o
  -5  -2   8     1914.82     1819.98     42.22 o
  -4  -2   8      716.35      681.98     15.79 o
  -3  -2   8      171.40      185.61      7.68 o
  -2  -2   8      320.22      339.24      9.23 o
  -1  -2   8      194.71      196.03      6.00 o
   0  -2   8     1525.47     1594.18     22.79 o
   1  -2   8      851.58      845.17     16.25 o
   2  -2   8      610.56      608.22     16.18 o
   3  -2   8     5024.67     4917.10     87.06 o
   4  -2   8     3785.37     3614.59     82.08 o
   5  -2   8     2057.42     2103.74     57.44 o
   6  -2   8       95.89      108.14     15.01 o
   7  -2   8       39.46       18.79     10.40 o
  -8  -1   8       62.39       69.82     17.53 o
  -7  -1   8      152.37      133.52     15.94 o
  -6  -1   8       30.10       24.13      5.81 o
  -5  -1   8      879.63      868.20     25.89 o
  -4  -1   8     5590.06     5415.94     80.25 o
  -3  -1   8     2471.30     2413.06     32.81 o
  -2  -1   8     1774.34     1813.26     28.21 o
  -1  -1   8     2172.91     2287.83     27.69 o
   0  -1   8     3168.34     3229.12     46.75 o
   1  -1   8       46.25       45.30      5.39 o
   2  -1   8      407.50      424.73     13.71 o
   3  -1   8      727.18      701.26     18.90 o
   4  -1   8      281.71      273.11     15.29 o
   5  -1   8      763.90      719.31     27.48 o
   6  -1   8     1075.20     1118.61     38.57 o
  -8   0   8      134.55      106.92     21.24 o
  -7   0   8      275.90      282.16     21.66 o
  -6   0   8      813.14      791.11     26.10 o
  -5   0   8      680.42      680.42     21.12 o
  -4   0   8      759.79      780.36     16.28 o
  -3   0   8        4.64        8.68      4.15 o
  -2   0   8     2302.19     2364.07     34.26 o
  -1   0   8     4420.20     4445.10     51.92 o
   0   0   8     7288.43     7477.14    142.79 o
   1   0   8      884.43      898.15     20.95 o
   2   0   8      364.98      366.99     10.92 o
   3   0   8       28.95       30.12      5.35 o
   4   0   8      592.17      569.43     19.63 o
   5   0   8      677.43      672.45     24.39 o
   6   0   8      903.28      839.11     30.76 o
  -8   1   8      316.14      337.78     26.33 o
  -7   1   8      140.79      169.41     15.48 o
  -6   1   8      350.87      381.51     18.34 o
  -5   1   8        8.67        6.72      5.51 o
  -4   1   8       10.53        5.31      4.30 o
  -3   1   8        4.50        0.51      2.25 o
  -2   1   8     1665.82     1678.60     26.08 o
  -1   1   8    10845.21    10846.65    140.99 o
   0   1   8     3599.35     3533.98     63.78 o
   1   1   8      454.62      448.60     12.85 o
   2   1   8      316.68      319.26      8.61 o
   4   1   8       42.75       44.98      4.54 o
   5   1   8       52.77       28.77      6.71 o
   6   1   8      643.75      597.23     32.51 o
  -8   2   8      528.73      598.51     38.08 o
  -7   2   8      194.65      182.47     14.77 o
  -6   2   8        6.82        7.31      4.45 o
  -5   2   8      409.08      438.07     26.29 o
  -4   2   8       86.60      101.60      7.16 o
  -3   2   8      111.74      107.49      6.63 o
  -2   2   8     1025.86     1062.96     18.55 o
  -1   2   8     4979.59     5184.76     77.90 o
   0   2   8     3113.27     3175.41     66.45 o
   1   2   8      424.70      429.82     18.35 o
   5   2   8      148.76      162.50      9.71 o
   6   2   8       11.31        7.58      6.60 o
  -8   3   8     1043.01     1026.25     54.97 o
  -7   3   8      767.30      853.88     34.31 o
  -6   3   8     1065.61     1063.23     31.85 o
  -5   3   8     1211.49     1232.90     51.75 o
  -4   3   8       20.82       21.14      4.78 o
  -3   3   8       52.40       47.97      5.84 o
  -2   3   8       10.17       12.70      2.21 o
  -1   3   8       87.32       99.64      6.68 o
   0   3   8      855.79      833.72     32.67 o
   1   3   8     1230.34     1213.59     26.35 o
   2   3   8     4181.26     4052.52     66.96 o
   5   3   8       28.47       33.05      7.46 o
  -7   4   8      684.37      698.47     47.00 o
  -6   4   8       54.40       63.02     12.01 o
  -5   4   8       29.99       31.65      7.15 o
  -4   4   8     1516.44     1593.78     36.03 o
  -3   4   8       62.83       58.30      4.68 o
  -2   4   8     2449.30     2526.32     39.92 o
  -1   4   8      645.92      695.52     22.00 o
   0   4   8      981.12     1000.58     30.80 o
   1   4   8     4920.17     4876.31     84.79 o
   2   4   8     2445.59     2358.91     43.46 o
   3   4   8     1124.25     1080.09     40.00 o
   4   4   8      183.28      211.78     33.76 o
   5   4   8       35.45       13.00     14.84 o
  -7   5   8      545.06      560.07     28.81 o
  -6   5   8      802.31      796.43     31.69 o
  -5   5   8     2345.81     2411.56     65.71 o
  -4   5   8     1441.58     1412.88     34.72 o
  -3   5   8      638.06      646.59     25.91 o
  -2   5   8      187.03      207.38     22.53 o
  -1   5   8      494.46      506.09     27.58 o
   0   5   8        1.58        1.13      7.60 o
   1   5   8       45.48       56.39      8.35 o
   2   5   8      357.01      333.85     15.14 o
   3   5   8      210.66      211.61     15.14 o
   4   5   8      190.42      176.66     35.80 o
  -7   6   8       53.58       44.65     12.11 o
  -6   6   8      118.48       87.84     14.25 o
  -5   6   8      210.37      190.56     23.26 o
  -4   6   8     1118.33     1129.65     30.27 o
  -3   6   8      844.78      844.22     23.79 o
  -2   6   8      597.53      568.42     28.89 o
  -1   6   8     1134.21     1097.22     38.90 o
   0   6   8      284.45      257.29     23.62 o
   1   6   8        2.52       -1.45      4.76 o
   2   6   8        5.28        9.06      5.66 o
   3   6   8      283.51      274.34     13.61 o
   4   6   8      318.43      295.86     14.07 o
  -6   7   8       68.79       87.47     14.54 o
  -5   7   8        1.17       -0.99      4.86 o
  -4   7   8     1102.18     1078.00     36.98 o
  -3   7   8     2212.99     2193.97     57.34 o
  -2   7   8     1041.39     1005.24     40.97 o
  -1   7   8      932.98      917.56     39.28 o
   0   7   8      240.18      270.07     25.68 o
   1   7   8      102.27      127.19     13.95 o
   2   7   8      164.42      144.06     13.22 o
   3   7   8        2.80        2.00      5.46 o
  -5   8   8        7.79        2.19      5.70 o
  -4   8   8      358.40      329.52     16.91 o
  -3   8   8     1005.27      984.21     28.28 o
  -2   8   8      240.14      257.91     26.29 o
  -1   8   8      275.32      271.68     22.15 o
   0   8   8      251.16      261.81     20.76 o
   1   8   8      477.93      460.80     37.28 o
   2   8   8      756.13      732.93     30.67 o
  -4   9   8       61.69       68.02      9.55 o
  -3   9   8        7.72       -7.66      9.48 o
  -2   9   8      143.16      107.37     19.95 o
  -1   9   8      115.49      110.00     19.34 o
   0   9   8      838.57      779.12     39.66 o
   1   9   8      471.63      495.75     28.04 o
  -2 -12   9        3.60        9.66      8.87 o
  -1 -12   9       66.51       91.57     14.19 o
   0 -12   9       10.31        9.95      8.17 o
   1 -12   9       19.05       23.38      8.66 o
   2 -12   9      283.42      298.21     29.93 o
   3 -12   9      939.15      848.73     48.19 o
  -3 -11   9      293.13      300.35     51.20 o
  -2 -11   9      356.66      355.64     24.51 o
  -1 -11   9      177.22      168.29     14.85 o
   0 -11   9       77.82       87.77     16.42 o
   1 -11   9      278.49      268.05     29.48 o
   2 -11   9       79.39       95.26     17.19 o
   3 -11   9      688.32      802.06     43.93 o
   4 -11   9      943.08      957.10     47.57 o
  -4 -10   9      407.34      476.39     28.01 o
  -3 -10   9      774.95      745.45     29.10 o
  -2 -10   9     2138.27     2010.96     49.96 o
  -1 -10   9      597.44      629.56     24.42 o
   0 -10   9      462.48      429.40     20.73 o
   1 -10   9       45.47       29.89      8.39 o
   2 -10   9      236.64      205.30     22.41 o
   3 -10   9      124.30      119.59     17.71 o
   4 -10   9      159.21      141.21     18.55 o
   5 -10   9      277.09      300.13     26.85 o
  -5  -9   9      312.55      324.17     28.49 o
  -4  -9   9       99.51      124.52     20.58 o
  -3  -9   9        8.00        6.64      5.35 o
  -2  -9   9      393.49      405.54     19.46 o
  -1  -9   9     3050.94     3056.37     63.85 o
   0  -9   9     1268.71     1176.39     35.16 o
   1  -9   9     1701.07     1725.47     46.29 o
   2  -9   9      651.30      679.39     41.76 o
   3  -9   9       53.11       44.31     12.98 o
   4  -9   9       19.53       13.73      5.18 o
   5  -9   9      526.85      470.46     19.69 o
  -5  -8   9       70.32       55.04     17.51 o
  -4  -8   9       70.31       64.62     11.06 o
  -3  -8   9       69.96       82.92     10.62 o
  -2  -8   9      966.40      945.88     26.09 o
  -1  -8   9     5406.16     5294.43     95.36 o
   0  -8   9     3506.99     3460.25     62.72 o
   1  -8   9      830.61      820.14     20.72 o
   2  -8   9       23.41       14.45      6.54 o
   3  -8   9        2.61        0.01      3.25 o
   4  -8   9       13.22        5.79      4.41 o
   5  -8   9       99.91      100.30     24.26 o
   6  -8   9       58.97       44.31     21.02 o
  -6  -7   9      254.00      254.69     26.20 o
  -5  -7   9      337.19      308.88     22.00 o
  -4  -7   9        0.97       -3.63      3.88 o
  -3  -7   9        2.60        0.47      3.79 o
  -2  -7   9      177.38      165.12     10.43 o
  -1  -7   9     1883.09     1846.73     43.28 o
   0  -7   9     1400.03     1402.59     28.21 o
   1  -7   9     1010.02     1052.12     22.05 o
   2  -7   9     1611.89     1689.18     52.72 o
   3  -7   9      549.91      557.00     16.77 o
   4  -7   9      338.63      281.33     31.04 o
   5  -7   9      262.30      255.55     31.65 o
   6  -7   9        4.84      -11.59     11.59 o
  -6  -6   9      366.96      367.62     33.71 o
  -5  -6   9      885.13      984.71     37.26 o
  -4  -6   9     1154.74     1142.22     37.18 o
  -3  -6   9       76.80       72.46      8.46 o
  -2  -6   9      831.69      836.49     23.43 o
  -1  -6   9        6.24        7.84      2.66 o
   0  -6   9      811.93      838.07     18.53 o
   1  -6   9     2422.85     2496.82     44.97 o
   2  -6   9     3921.76     4063.01     55.11 o
   3  -6   9     1628.32     1690.11     62.50 o
   4  -6   9        1.91        7.21      8.44 o
   5  -6   9       35.92       27.25     11.90 o
   6  -6   9      161.70      164.37     26.68 o
  -7  -5   9      307.79      295.79     28.95 o
  -6  -5   9      283.44      298.61     21.98 o
  -5  -5   9     2422.81     2386.01     53.65 o
  -4  -5   9      169.79      168.64     12.48 o
  -3  -5   9      682.94      700.02     21.19 o
  -2  -5   9      843.35      825.06     19.51 o
  -1  -5   9      533.93      562.03     12.43 o
   0  -5   9       96.71      103.13      6.52 o
   1  -5   9     1358.43     1371.20     23.39 o
   2  -5   9     5337.67     5249.72     73.42 o
   3  -5   9     1212.63     1097.37     41.99 o
   4  -5   9       22.05       15.10      9.57 o
   5  -5   9       95.50      114.77     17.48 o
   6  -5   9      186.68      205.94     23.02 o
  -7  -4   9      193.92      135.60     20.65 o
  -6  -4   9      545.04      558.33     49.36 o
  -5  -4   9     1145.26     1144.08     32.52 o
  -4  -4   9     4467.39     4267.60     79.12 o
  -3  -4   9      545.93      520.14     15.13 o
  -2  -4   9     1204.40     1221.50     21.77 o
  -1  -4   9     1955.58     2012.60     27.68 o
   0  -4   9        0.47        1.45      1.91 o
   1  -4   9       95.37      115.36      6.81 o
   2  -4   9        9.07       10.54      3.86 o
   3  -4   9      368.32      355.11     22.51 o
   4  -4   9      172.31      170.39     17.34 o
   5  -4   9      151.28      118.46     16.75 o
   6  -4   9     1979.83     1961.98     63.32 o
  -7  -3   9        6.31        2.19      6.61 o
  -6  -3   9       79.69       85.57     10.73 o
  -5  -3   9       78.43       85.39      9.44 o
  -4  -3   9     2507.74     2508.01     48.45 o
  -3  -3   9     2613.26     2462.36     54.94 o
  -2  -3   9     2568.97     2558.55     38.73 o
  -1  -3   9     2265.56     2263.88     30.92 o
   0  -3   9      404.39      385.05     10.86 o
   1  -3   9       39.89       46.95      4.76 o
   2  -3   9       44.11       41.95      7.93 o
   3  -3   9      392.38      408.77     21.59 o
   4  -3   9      240.30      230.71     17.93 o
   5  -3   9      271.58      313.95     21.92 o
   6  -3   9       82.83       81.59     14.76 o
  -7  -2   9      392.85      384.38     25.68 o
  -6  -2   9      514.33      518.93     21.56 o
  -5  -2   9       66.48       73.13      8.73 o
  -4  -2   9     2559.71     2507.09     48.00 o
  -3  -2   9     4201.17     4209.44     56.02 o
  -2  -2   9     2424.54     2499.78     39.06 o
  -1  -2   9     1731.31     1711.97     26.83 o
   0  -2   9      353.95      375.94     16.38 o
   1  -2   9      447.58      458.73     16.86 o
   2  -2   9     2048.60     2006.42     46.93 o
   3  -2   9      518.85      505.53     21.75 o
   4  -2   9        1.17        3.46      6.21 o
   5  -2   9       16.72       26.39      8.77 o
   6  -2   9      101.11      114.20     16.33 o
  -8  -1   9      704.11      685.03     43.28 o
  -7  -1   9      877.37      869.95     36.95 o
  -6  -1   9       96.29      112.10     11.34 o
  -5  -1   9      193.52      194.19     15.35 o
  -4  -1   9      181.83      189.67      9.78 o
  -3  -1   9      664.69      670.15     15.92 o
  -2  -1   9      564.64      566.99     13.12 o
  -1  -1   9      846.47      850.42     15.65 o
   0  -1   9     1402.06     1413.76     25.52 o
   1  -1   9      825.35      828.43     23.93 o
   2  -1   9     3041.87     3061.02     73.77 o
   3  -1   9     1668.94     1638.65     34.40 o
   4  -1   9      120.00      124.48     11.09 o
   5  -1   9       14.75       26.85      8.17 o
   6  -1   9       36.87       38.50     10.61 o
  -8   0   9      750.36      798.52     37.75 o
  -7   0   9      240.94      237.33     23.04 o
  -6   0   9      205.24      220.34     14.79 o
  -5   0   9      847.05      836.43     25.76 o
  -4   0   9     1154.25     1155.85     24.74 o
  -3   0   9       46.91       49.56      7.54 o
  -2   0   9       61.32       65.42      8.56 o
  -1   0   9     3516.64     3695.52     61.07 o
   0   0   9     2038.65     2001.13     68.81 o
   1   0   9       45.59       52.05      5.84 o
   2   0   9      563.47      554.32     15.71 o
   3   0   9      532.44      515.69     15.44 o
   4   0   9      687.82      650.02     20.73 o
   5   0   9      704.03      747.26     24.95 o
   6   0   9      248.51      280.70     21.99 o
  -8   1   9      401.01      374.17     55.59 o
  -7   1   9     1751.83     1624.67     43.88 o
  -6   1   9      611.80      606.10     23.03 o
  -5   1   9     1702.02     1740.51     38.76 o
  -4   1   9     2756.77     2821.86     46.36 o
  -3   1   9      305.16      336.96     10.67 o
  -2   1   9       88.81       95.59      4.99 o
  -1   1   9      623.39      612.55     18.63 o
   0   1   9      746.26      713.69     23.53 o
   1   1   9        6.31        9.20      3.34 o
   2   1   9       96.43       92.76      5.48 o
   5   1   9     1945.05     1991.04     53.97 o
   6   1   9      752.65      749.77     25.43 o
  -7   2   9      720.06      730.06     31.85 o
  -6   2   9      115.56      150.39     21.57 o
  -5   2   9       52.76       50.49      8.42 o
  -4   2   9     1777.03     1821.66     40.14 o
  -3   2   9      954.07      929.93     29.99 o
  -2   2   9      587.53      597.22     12.82 o
  -1   2   9      777.50      769.91     20.23 o
   0   2   9        0.14        2.03      3.53 o
   1   2   9       50.61       45.64      5.01 o
   2   2   9       14.83       14.80      3.14 o
  -7   3   9       59.81       56.63     12.52 o
  -6   3   9      405.20      410.15     24.17 o
  -5   3   9     1217.24     1227.05     35.59 o
  -4   3   9     1897.25     1888.28     43.79 o
  -3   3   9     1329.43     1285.57     31.36 o
  -2   3   9      403.88      438.19     20.05 o
  -1   3   9     1263.20     1227.56     38.07 o
   0   3   9      299.09      283.21     12.96 o
   1   3   9      186.95      196.03      9.35 o
   2   3   9        1.12        4.24      2.62 o
  -7   4   9        1.59       -4.66      5.47 o
  -6   4   9      690.57      748.60     35.17 o
  -5   4   9      662.28      646.98     30.05 o
  -4   4   9      461.68      454.58     30.74 o
  -3   4   9       75.46       90.85      6.79 o
  -2   4   9       51.38       72.53     12.10 o
  -1   4   9     2092.50     2114.44     56.38 o
   0   4   9     2465.01     2353.86     66.71 o
   1   4   9      260.09      269.27     16.90 o
   2   4   9      177.59      168.54     11.00 o
  -7   5   9      191.46      207.54     21.90 o
  -6   5   9      185.03      193.82     26.39 o
  -5   5   9        0.89       -1.39      4.60 o
  -4   5   9       28.06       40.08     11.21 o
  -3   5   9        4.73        5.67      3.06 o
  -2   5   9      127.62      135.48     15.71 o
  -1   5   9     2130.33     2088.56     57.61 o
   0   5   9     2865.27     2858.87     69.34 o
   1   5   9      674.77      648.24     23.83 o
   2   5   9      175.29      150.62     10.30 o
   3   5   9      111.88      103.76     10.28 o
  -6   6   9      228.28      200.17     19.97 o
  -5   6   9      266.23      268.29     20.42 o
  -4   6   9       29.82       37.78      8.33 o
  -3   6   9      252.03      230.03     11.53 o
  -2   6   9      417.82      410.29     27.73 o
  -1   6   9      407.24      411.82     23.47 o
   0   6   9      515.08      522.61     24.67 o
   1   6   9      356.74      382.83     25.00 o
   2   6   9      650.77      646.52     35.98 o
   3   6   9      882.09      879.95     26.55 o
  -6   7   9      519.80      603.73     32.37 o
  -5   7   9       37.36       23.55      8.22 o
  -4   7   9       33.99       33.06      4.72 o
  -3   7   9        0.04        3.57      8.57 o
  -2   7   9        2.23        3.70      8.05 o
  -1   7   9      888.23      897.15     83.48 o
   0   7   9        5.30       -2.83      5.50 o
   1   7   9      488.20      485.36     31.16 o
   2   7   9     1594.81     1574.94     45.20 o
  -5   8   9      422.80      402.58     62.39 o
  -4   8   9      999.87      966.72     26.42 o
  -3   8   9      142.43      154.85     33.24 o
  -2   8   9      375.59      381.01     31.67 o
  -1   8   9       10.39       18.14      9.13 o
   0   8   9       16.98       10.71      8.43 o
   1   8   9      372.06      368.78     24.90 o
  -3   9   9      429.71      449.78     37.42 o
  -2   9   9       29.22       29.41     13.49 o
  -1   9   9      258.19      229.82     25.99 o
  -1 -12  10      614.99      640.47     45.00 o
   0 -12  10        4.73       -2.24      6.59 o
   1 -12  10       91.86      120.55     20.51 o
   2 -12  10       93.15       38.74     13.93 o
  -3 -11  10      817.64      872.50     38.45 o
  -2 -11  10      571.27      556.22     36.26 o
  -1 -11  10      265.08      285.23     22.97 o
   0 -11  10        6.19       11.91      7.36 o
   1 -11  10      219.88      247.66     33.40 o
   2 -11  10     1274.49     1357.38     58.46 o
   3 -11  10      718.37      725.78     40.79 o
   4 -11  10      198.75      217.32     47.51 o
  -4 -10  10        0.17        2.56      7.12 o
  -3 -10  10       30.62       20.12      7.60 o
  -2 -10  10       24.20       25.96      7.11 o
  -1 -10  10      548.24      510.59     27.20 o
   0 -10  10      347.37      396.09     44.54 o
   1 -10  10      336.82      341.17     27.58 o
   2 -10  10     1018.94     1025.84     46.59 o
   3 -10  10      642.15      646.04     35.69 o
   4 -10  10      305.21      288.50     72.49 o
  -5  -9  10      434.18      397.80     31.85 o
  -4  -9  10      594.30      617.99     36.50 o
  -3  -9  10      173.56      147.59     20.71 o
  -2  -9  10       24.77       16.81      6.07 o
  -1  -9  10      907.39      846.33     33.56 o
   0  -9  10      991.10     1006.08     59.65 o
   1  -9  10      148.70      136.06     18.78 o
   2  -9  10        1.26        3.87      5.79 o
   3  -9  10      472.12      502.15     26.40 o
   4  -9  10      625.28      620.85     20.10 o
   5  -9  10     1230.65     1336.20     73.08 o
  -5  -8  10      891.01      886.89     37.66 o
  -4  -8  10      773.86      738.33     36.71 o
  -3  -8  10      321.95      316.01     17.79 o
  -2  -8  10      141.78      130.81     10.78 o
  -1  -8  10        0.14        0.71      3.87 o
   0  -8  10       62.27       60.23     11.91 o
   1  -8  10      511.53      537.20     18.37 o
   2  -8  10       39.23       37.30      7.79 o
   3  -8  10      393.94      394.07     30.61 o
   4  -8  10     1580.22     1695.69    148.45 o
   5  -8  10     2124.79     2165.79     92.50 o
  -6  -7  10       86.30       99.32     25.89 o
  -5  -7  10      328.93      319.32     36.43 o
  -4  -7  10      537.60      539.17     22.55 o
  -3  -7  10      381.55      382.94     32.53 o
  -2  -7  10     1048.15     1046.80     35.69 o
  -1  -7  10      933.68      917.07     25.42 o
   0  -7  10       90.86       83.13      7.04 o
   1  -7  10        0.93        0.68      3.69 o
   2  -7  10       80.74       76.26      9.87 o
   3  -7  10      594.24      538.40     24.88 o
   4  -7  10      339.34      346.69     34.19 o
   5  -7  10      462.10      530.30     65.99 o
   6  -7  10      608.21      704.13     78.59 o
  -6  -6  10      249.81      234.26     21.40 o
  -5  -6  10      440.06      455.73     31.90 o
  -4  -6  10     2058.46     2023.87     47.79 o
  -3  -6  10      431.87      443.30     19.86 o
  -2  -6  10      389.31      393.93     20.54 o
  -1  -6  10     2171.39     2217.39     44.30 o
   0  -6  10      932.01      974.67     24.07 o
   1  -6  10      343.61      321.19     12.38 o
   2  -6  10      522.10      516.62     13.88 o
   3  -6  10        7.56        2.68      8.02 o
   4  -6  10        1.97        5.35      9.78 o
   5  -6  10       44.89       51.56     17.70 o
   6  -6  10     1459.18     1488.75     69.81 o
  -7  -5  10       19.51       25.96     12.31 o
  -6  -5  10      345.48      313.98     23.19 o
  -5  -5  10      272.01      275.13     16.57 o
  -4  -5  10      275.79      277.43     15.70 o
  -3  -5  10       34.73       35.80      6.01 o
  -2  -5  10        9.73        8.04      3.13 o
  -1  -5  10     2571.24     2528.00     36.99 o
   0  -5  10     4756.42     4792.63     63.99 o
   1  -5  10     2332.50     2346.61     37.36 o
   2  -5  10      634.83      553.95     29.11 o
   3  -5  10        7.71        3.07      8.71 o
   4  -5  10        5.69       -6.93      7.50 o
   5  -5  10      113.02      118.20     28.30 o
   6  -5  10      111.07      133.29     20.61 o
  -7  -4  10      193.07      149.24     22.68 o
  -6  -4  10       17.45       16.27      7.30 o
  -5  -4  10       23.14       17.17      5.60 o
  -4  -4  10        8.90        6.35      4.16 o
  -3  -4  10        0.27        2.90      3.11 o
  -2  -4  10       60.50       75.56      7.29 o
  -1  -4  10     1854.08     1870.58     28.60 o
   0  -4  10     4027.35     4067.54     54.31 o
   1  -4  10     1338.57     1329.33     34.41 o
   2  -4  10     1154.22     1112.32     39.53 o
   3  -4  10      392.11      371.54     23.26 o
   4  -4  10       61.48       47.99     11.72 o
   5  -4  10      170.60      180.77     19.30 o
   6  -4  10        3.44       13.03     10.35 o
  -7  -3  10     1035.33      982.75     40.69 o
  -6  -3  10      453.27      461.45     21.44 o
  -5  -3  10      711.49      706.63     24.46 o
  -4  -3  10      297.75      289.95     14.22 o
  -3  -3  10      191.81      200.23      9.82 o
  -2  -3  10        0.04       -1.88      2.06 o
  -1  -3  10       83.87       79.21      5.21 o
   0  -3  10      493.84      492.31     15.81 o
   1  -3  10      769.63      791.45     21.00 o
   2  -3  10     3072.55     3040.42     73.51 o
   3  -3  10     3454.65     3412.70     81.13 o
   4  -3  10      519.26      504.10     25.35 o
   5  -3  10       83.57       93.51     14.15 o
   6  -3  10        7.08        3.07      7.90 o
  -7  -2  10      366.94      400.23     37.24 o
  -6  -2  10      240.27      224.33     15.72 o
  -5  -2  10      713.58      703.97     24.14 o
  -4  -2  10      879.73      899.37     24.82 o
  -3  -2  10       29.24       39.47      5.35 o
  -2  -2  10      655.24      691.79     15.60 o
  -1  -2  10      599.43      621.16     12.92 o
   0  -2  10       78.37       91.31      7.62 o
   1  -2  10      444.98      480.88     27.19 o
   2  -2  10     3917.14     3825.56     84.34 o
   3  -2  10     3865.82     3768.31     83.98 o
   4  -2  10      317.58      269.35     17.42 o
   5  -2  10       28.96       25.82      9.10 o
   6  -2  10        5.46       11.01      8.47 o
  -7  -1  10      537.38      566.52     40.58 o
  -6  -1  10      420.18      419.19     20.03 o
  -5  -1  10      821.46      815.63     25.99 o
  -4  -1  10     2463.16     2507.00     48.46 o
  -3  -1  10     2237.29     2229.55     35.94 o
  -2  -1  10      213.40      216.76     11.66 o
  -1  -1  10     2204.70     2302.87     48.80 o
   0  -1  10       89.96       92.48      9.26 o
   1  -1  10      980.91      943.18     25.33 o
   2  -1  10      408.99      393.47     14.41 o
   3  -1  10     2118.25     2031.88     49.06 o
   4  -1  10      279.09      271.47     15.36 o
   5  -1  10       56.08       58.86     16.12 o
   6  -1  10      332.28      328.00     23.34 o
  -7   0  10       74.88       72.51     15.19 o
  -6   0  10      163.81      152.42     15.19 o
  -5   0  10      132.92      108.11     13.37 o
  -4   0  10     1729.42     1761.71     33.35 o
  -3   0  10     1255.61     1296.19     24.32 o
  -2   0  10      776.19      803.77     16.67 o
  -1   0  10     1173.89     1242.55     28.06 o
   0   0  10      264.61      259.93     13.08 o
   1   0  10      676.45      642.41     18.82 o
   2   0  10        4.02        1.66      3.12 o
   3   0  10       33.55       32.31      5.91 o
   4   0  10      645.43      612.53     19.46 o
   5   0  10      542.15      527.32     19.43 o
  -7   1  10        7.92        2.90      5.99 o
  -6   1  10       36.54       38.97     11.91 o
  -5   1  10      271.36      274.78     17.56 o
  -4   1  10      300.76      309.37     13.13 o
  -3   1  10     2868.11     2919.89     43.40 o
  -2   1  10     2581.65     2613.15     41.17 o
  -1   1  10     3068.92     3189.69     69.56 o
   0   1  10     1336.12     1359.27     32.63 o
   1   1  10       18.52       22.72      4.52 o
   2   1  10      256.45      246.92     13.23 o
  -7   2  10      489.27      443.98     25.45 o
  -6   2  10      211.72      221.36     17.58 o
  -5   2  10       78.14       70.17      9.87 o
  -4   2  10       70.31       74.63      8.94 o
  -3   2  10     2036.90     2084.12     39.42 o
  -2   2  10     1649.79     1731.41     71.64 o
  -1   2  10     1220.12     1224.46     38.63 o
   0   2  10      720.67      709.06     25.27 o
   1   2  10      194.48      196.95     11.30 o
   2   2  10      590.08      570.80     13.97 o
  -7   3  10      768.20      854.87     40.53 o
  -6   3  10       25.89       23.37     15.45 o
  -5   3  10      328.83      321.61     21.08 o
  -4   3  10      275.49      276.15     13.35 o
  -3   3  10       47.23       56.71      5.35 o
  -2   3  10        5.29       15.91      7.50 o
  -1   3  10      546.08      516.58     45.50 o
   0   3  10     2400.47     2268.02     93.36 o
   1   3  10      723.52      730.81     23.38 o
   2   3  10      546.35      520.14     15.65 o
  -7   4  10      478.36      533.94     38.87 o
  -6   4  10      973.22      921.17     40.18 o
  -5   4  10       64.24       61.62     18.36 o
  -4   4  10     1263.85     1280.24     31.67 o
  -3   4  10      605.16      594.60     24.39 o
  -2   4  10      127.79      114.17     26.95 o
  -1   4  10      508.32      474.56     25.18 o
   0   4  10     1888.30     1849.87     49.34 o
   1   4  10     1019.35      939.75     28.76 o
   2   4  10       73.59       67.97      7.13 o
  -6   5  10      282.75      315.42     24.10 o
  -5   5  10      216.96      216.60     18.22 o
  -4   5  10     1076.61     1071.34     29.26 o
  -3   5  10      702.76      710.56     40.58 o
  -2   5  10      273.37      277.65     21.30 o
  -1   5  10        0.98       -4.43      6.21 o
   0   5  10      133.87      148.08     17.79 o
   1   5  10       88.44       85.90     17.14 o
   2   5  10       21.41       32.20      6.19 o
  -6   6  10      311.49      311.82     24.02 o
  -5   6  10      238.57      282.29     20.55 o
  -4   6  10      686.00      670.07     19.94 o
  -3   6  10      816.03      830.15     45.27 o
  -2   6  10      293.64      292.31     22.90 o
  -1   6  10      387.31      364.49     22.84 o
   0   6  10      177.47      178.20     15.76 o
   1   6  10       16.03       20.38      7.29 o
   2   6  10      118.35       98.19     10.01 o
  -5   7  10      493.47      519.12     61.55 o
  -4   7  10      758.61      739.78     19.74 o
  -3   7  10      622.61      603.43     40.13 o
  -2   7  10      157.80      177.23     22.67 o
  -1   7  10      280.38      268.19     21.34 o
   0   7  10      533.75      551.96     35.83 o
   1   7  10       57.36       58.50     10.87 o
  -4   8  10       65.59       44.98     17.46 o
  -3   8  10       94.22      114.54     27.07 o
  -2   8  10        1.53        1.41     10.02 o
  -1   8  10      264.65      262.81     25.82 o
   0   8  10     1091.00     1026.00     40.79 o
   0 -12  11        9.46       14.35     10.86 o
   1 -12  11      233.95      225.18     26.96 o
  -2 -11  11      201.28      179.33     34.27 o
  -1 -11  11      185.34      187.34     19.84 o
   0 -11  11        1.74      -10.35     10.35 o
   1 -11  11      258.09      249.95     26.06 o
   2 -11  11      803.80      877.93     45.42 o
   3 -11  11     1163.76     1258.28     54.11 o
  -3 -10  11      317.13      323.44     33.18 o
  -2 -10  11      543.14      524.21     28.88 o
  -1 -10  11      417.50      426.50     25.92 o
   0 -10  11       98.81      106.62     17.37 o
   1 -10  11      418.26      403.81     29.67 o
   2 -10  11      154.33      139.35     18.68 o
   3 -10  11      305.25      297.13     32.44 o
   4 -10  11      368.57      376.61     15.89 o
  -4  -9  11      365.97      401.00     23.56 o
  -3  -9  11      908.18      978.03     39.12 o
  -2  -9  11     1238.23     1168.53     41.95 o
  -1  -9  11     1378.43     1410.03     45.94 o
   0  -9  11      369.59      373.93     55.68 o
   1  -9  11       30.84       29.55      9.33 o
   2  -9  11      194.91      184.99     17.04 o
   3  -9  11       78.50       82.82      8.11 o
   4  -9  11       99.04       86.74     22.21 o
  -5  -8  11      333.98      326.41     24.66 o
  -4  -8  11       95.59      119.85     13.10 o
  -3  -8  11     1361.54     1348.33     39.65 o
  -2  -8  11     2021.76     1952.90     53.88 o
  -1  -8  11     2223.34     2169.07     58.65 o
   0  -8  11      427.55      412.53     24.97 o
   1  -8  11       72.64       76.84      8.68 o
   2  -8  11      221.00      231.93     13.62 o
   3  -8  11      223.23      206.48     10.58 o
   4  -8  11       21.08       21.79     15.16 o
   5  -8  11       26.18       25.10     19.81 o
  -5  -7  11      394.45      427.97     27.14 o
  -4  -7  11        1.63       15.20      6.08 o
  -3  -7  11      509.86      525.72     21.46 o
  -2  -7  11      511.48      498.03     21.13 o
  -1  -7  11     1219.52     1160.22     40.45 o
   0  -7  11      866.28      922.57     30.56 o
   1  -7  11      165.68      169.30     10.40 o
   2  -7  11      743.97      737.87     19.67 o
   3  -7  11      878.33      937.60     51.99 o
   4  -7  11      272.44      246.65     30.75 o
   5  -7  11       88.83       97.89     22.97 o
  -6  -6  11      206.29      212.31     25.80 o
  -5  -6  11        3.18        8.14      5.65 o
  -4  -6  11      410.71      400.75     20.04 o
  -3  -6  11      317.57      314.65     16.70 o
  -2  -6  11       35.08       33.96      8.94 o
  -1  -6  11      281.68      315.59     23.33 o
   0  -6  11     2519.27     2692.67     53.80 o
   1  -6  11     1116.87     1133.42     25.28 o
   2  -6  11      385.75      339.43     27.32 o
   3  -6  11      167.30      167.71     20.64 o
   4  -6  11      180.20      156.52     20.85 o
   5  -6  11      183.51      200.14     28.28 o
  -6  -5  11      343.76      368.56     25.89 o
  -5  -5  11     1702.95     1666.77     43.50 o
  -4  -5  11     2546.18     2456.05     54.43 o
  -3  -5  11      281.94      306.65     17.34 o
  -2  -5  11      209.86      223.75      9.54 o
  -1  -5  11     1225.63     1242.50     27.24 o
   0  -5  11     2153.67     2184.43     59.15 o
   1  -5  11      321.47      295.83     22.57 o
   2  -5  11       96.41      107.95     15.78 o
   3  -5  11      222.89      221.36     23.44 o
   4  -5  11      165.10      154.30     19.03 o
   5  -5  11     2000.80     1948.00     64.33 o
  -7  -4  11      591.26      629.97     45.33 o
  -6  -4  11      567.08      546.90     28.50 o
  -5  -4  11      141.63      143.23     18.95 o
  -4  -4  11      576.30      573.19     28.41 o
  -3  -4  11     1042.73     1063.07     27.55 o
  -2  -4  11      185.34      170.30      8.09 o
  -1  -4  11     1494.51     1517.24     24.87 o
   0  -4  11        5.32        7.03      2.38 o
   1  -4  11       75.13       78.50     14.53 o
   2  -4  11       82.28       92.51     13.46 o
   3  -4  11      176.36      181.34     17.89 o
   4  -4  11      611.40      615.24     33.55 o
   5  -4  11      195.75      205.67     20.63 o
  -7  -3  11       13.25        6.79     11.06 o
  -6  -3  11      271.69      271.11     20.48 o
  -5  -3  11      431.89      413.46     22.51 o
  -4  -3  11     2060.37     2003.80     53.30 o
  -3  -3  11     1527.06     1548.82     30.26 o
  -2  -3  11      564.34      596.25     15.03 o
  -1  -3  11     1045.10     1086.52     21.44 o
   0  -3  11      597.88      597.11     21.49 o
   1  -3  11        7.70        7.93      7.11 o
   2  -3  11        0.07       -5.70      5.70 o
   3  -3  11      140.80      134.30     14.41 o
   4  -3  11       80.57       80.91     12.50 o
   5  -3  11       76.71       55.35     12.54 o
  -7  -2  11      239.28      224.29     43.12 o
  -6  -2  11      174.99      153.25     15.91 o
  -5  -2  11      732.21      758.97     30.09 o
  -4  -2  11     1748.93     1719.16     43.56 o
  -3  -2  11     1106.30     1152.44     26.89 o
  -2  -2  11        1.37        2.17      2.33 o
  -1  -2  11      522.45      538.51     18.38 o
   0  -2  11     1697.36     1703.78     39.58 o
   1  -2  11      865.57      831.59     32.94 o
   2  -2  11      421.96      394.70     20.09 o
   3  -2  11       65.50       82.67     11.12 o
   4  -2  11        0.21        3.96      6.04 o
   5  -2  11        1.97        5.90      7.64 o
  -7  -1  11      808.30      788.28     34.60 o
  -6  -1  11        2.97        3.24      5.44 o
  -5  -1  11      110.60      122.48     16.11 o
  -4  -1  11      312.14      315.23     16.56 o
  -3  -1  11      150.89      157.97      9.26 o
  -2  -1  11        2.53        1.22      3.06 o
  -1  -1  11      467.31      454.06     18.53 o
   0  -1  11     2267.76     2281.44     58.89 o
   1  -1  11     2185.19     2025.26     57.18 o
   2  -1  11      718.62      714.55     25.19 o
   3  -1  11      322.16      300.66     18.24 o
   4  -1  11        0.58        3.01      5.22 o
   5  -1  11        0.63       -5.88      5.99 o
  -7   0  11      523.64      497.37     27.71 o
  -6   0  11      117.39      119.82     18.86 o
  -5   0  11      322.12      363.07     20.25 o
  -4   0  11      422.11      418.33     18.65 o
  -3   0  11      150.93      160.23      9.99 o
  -2   0  11      777.91      730.92     23.66 o
  -1   0  11      414.99      422.45     17.45 o
   0   0  11     2721.62     2495.10     61.46 o
   1   0  11      208.70      202.51     13.10 o
   2   0  11      653.87      618.35     21.27 o
   3   0  11     1087.11     1062.22     33.60 o
   4   0  11      369.44      344.23     21.83 o
  -7   1  11      871.67      952.69     45.49 o
  -6   1  11      914.84      943.34     41.11 o
  -5   1  11      359.31      304.59     43.00 o
  -4   1  11      445.41      458.77     17.52 o
  -3   1  11       95.11       96.29      7.06 o
  -2   1  11      139.23      132.42     20.54 o
  -1   1  11       92.71       77.33     11.70 o
   0   1  11      558.80      521.61     22.08 o
   1   1  11        2.49        2.92      4.41 o
   2   1  11      802.42      799.91     23.09 o
  -7   2  11      220.21      196.77     21.15 o
  -6   2  11      706.58      776.26     65.99 o
  -5   2  11      290.47      295.91     20.38 o
  -4   2  11      980.32     1025.07     27.77 o
  -3   2  11      619.15      647.58     19.86 o
  -2   2  11        3.95        0.64     11.47 o
  -1   2  11      169.53      195.23     15.80 o
   0   2  11      132.76      144.14     12.65 o
   1   2  11      175.68      177.54     14.93 o
   2   2  11      754.44      779.90     21.41 o
  -6   3  11      247.85      270.01     22.20 o
  -5   3  11      249.85      252.51     43.94 o
  -4   3  11     1117.52     1156.00     29.60 o
  -3   3  11     1402.28     1349.83     27.57 o
  -2   3  11      470.72      455.76     25.35 o
  -1   3  11      321.02      314.14     19.67 o
   0   3  11      116.71      117.40     11.87 o
   1   3  11        0.28        5.22      4.59 o
   2   3  11       27.86       31.34      4.81 o
  -6   4  11      135.70      119.95     16.19 o
  -5   4  11       10.51        8.42      5.82 o
  -4   4  11       62.32       55.17      6.44 o
  -3   4  11      725.45      753.22     41.55 o
  -2   4  11      739.71      711.20     32.44 o
  -1   4  11      811.17      789.75     36.64 o
   0   4  11      904.64      878.70     31.44 o
   1   4  11      205.30      192.79     12.99 o
   2   4  11       45.13       42.40      6.15 o
  -6   5  11        0.76        5.55      7.02 o
  -5   5  11        2.28        0.31      7.79 o
  -4   5  11       36.35       26.28      4.62 o
  -3   5  11      654.20      652.16     47.70 o
  -2   5  11     1162.10     1289.48     54.24 o
  -1   5  11     1120.78     1160.96     40.96 o
   0   5  11      777.47      764.68     30.03 o
   1   5  11      123.66      132.53     13.24 o
   2   5  11       33.45       39.50      6.42 o
  -5   6  11        3.01        4.44      5.73 o
  -4   6  11        7.90        4.77      5.56 o
  -3   6  11      108.04       97.51     22.77 o
  -2   6  11      157.58      212.48     23.80 o
  -1   6  11      179.61      208.26     18.80 o
   0   6  11      452.20      465.15     24.43 o
   1   6  11      386.74      401.47     20.71 o
  -4   7  11       12.44       15.54     12.54 o
  -3   7  11      350.79      357.39     38.29 o
  -2   7  11       11.16        2.26      9.24 o
  -1   7  11      125.41      109.55     15.98 o
   0   7  11      524.84      567.23     38.42 o
  -1 -11  12      101.56       86.28     17.84 o
   0 -11  12      605.71      748.52     62.51 o
   1 -11  12      729.39      723.92     41.23 o
   2 -11  12      603.79      540.49     34.35 o
  -3 -10  12       71.75       66.38     18.28 o
  -2 -10  12       13.75       15.70      8.72 o
  -1 -10  12      160.11      180.08     22.15 o
   0 -10  12      964.69     1048.44     48.41 o
   1 -10  12      537.88      583.92     81.60 o
   2 -10  12      793.69      840.19     39.69 o
   3 -10  12      333.24      303.75     20.94 o
  -4  -9  12      170.93      157.30     49.91 o
  -3  -9  12       23.05       18.07      7.18 o
  -2  -9  12       14.46       15.96      7.47 o
  -1  -9  12      116.48      115.76     24.08 o
   0  -9  12       32.56       28.86      9.46 o
   1  -9  12      339.90      273.96     27.16 o
   2  -9  12      787.69      748.93     35.11 o
   3  -9  12     1404.69     1433.28     31.94 o
   4  -9  12      807.72      801.00     57.73 o
  -4  -8  12      304.80      337.80     24.13 o
  -3  -8  12       20.87       22.28      7.10 o
  -2  -8  12        0.18        7.50      5.82 o
  -1  -8  12      249.07      252.42     23.87 o
   0  -8  12       69.25       64.72     11.23 o
   1  -8  12       83.85       55.90     13.57 o
   2  -8  12      326.90      310.81     16.61 o
   3  -8  12     2754.76     2664.03    102.69 o
   4  -8  12      987.97      982.31     59.10 o
  -5  -7  12      350.78      310.89     38.29 o
  -4  -7  12     1670.61     1601.12     51.35 o
  -3  -7  12      800.11      880.71     34.41 o
  -2  -7  12      347.86      329.95     18.14 o
  -1  -7  12      262.39      278.77     22.42 o
   0  -7  12       11.49        6.91      7.87 o
   1  -7  12        7.65        7.10      6.27 o
   2  -7  12      121.65      117.76     29.20 o
   3  -7  12      947.45      908.48     52.51 o
   4  -7  12      788.52      810.11     51.45 o
  -5  -6  12       32.95       24.21      8.53 o
  -4  -6  12      263.83      255.27     19.50 o
  -3  -6  12     1021.22     1034.61     36.55 o
  -2  -6  12      495.96      491.14     19.11 o
  -1  -6  12     1315.59     1369.68     34.37 o
   0  -6  12      729.93      743.62     21.58 o
   1  -6  12       79.15       76.58      4.44 o
   2  -6  12       26.56       32.80     12.85 o
   3  -6  12        2.64        7.02      8.80 o
   4  -6  12      460.72      484.82     32.74 o
   5  -6  12      204.88      251.82     31.15 o
  -6  -5  12       69.09       49.07     14.65 o
  -5  -5  12       79.73       67.13     11.89 o
  -4  -5  12       20.68       15.81      6.57 o
  -3  -5  12      673.49      690.58     27.70 o
  -2  -5  12     1235.25     1294.47     42.54 o
  -1  -5  12     2485.67     2487.12     50.65 o
   0  -5  12     1643.66     1651.12     32.36 o
   1  -5  12      178.74      218.15     20.78 o
   2  -5  12      203.72      217.26     20.80 o
   3  -5  12       24.89       16.98     10.89 o
   4  -5  12       39.87       64.70     15.35 o
   5  -5  12      249.64      264.20     24.98 o
  -6  -4  12       11.49       11.94      7.31 o
  -5  -4  12      216.95      253.98     19.39 o
  -4  -4  12        0.27       -1.04      5.81 o
  -3  -4  12      435.04      471.35     20.74 o
  -2  -4  12     1314.42     1419.78     29.58 o
  -1  -4  12     1847.76     1880.20     36.77 o
   0  -4  12     1782.16     1851.45     59.27 o
   1  -4  12      266.02      262.26     20.87 o
   2  -4  12      144.04      136.40     16.43 o
   3  -4  12      417.83      402.32     27.08 o
   4  -4  12      106.16      131.49     17.05 o
   5  -4  12       14.69       25.98     22.81 o
  -6  -3  12      390.58      394.66     24.76 o
  -5  -3  12       24.71       14.11      6.66 o
  -4  -3  12      130.68      136.10     13.43 o
  -3  -3  12        0.98       -1.72      4.97 o
  -2  -3  12        0.33        0.44      2.51 o
  -1  -3  12       70.18       80.38      7.11 o
   0  -3  12     1581.68     1559.35     49.91 o
   1  -3  12     1350.46     1349.10     71.40 o
   2  -3  12      594.01      577.92     27.00 o
   3  -3  12      611.47      610.62     28.06 o
   4  -3  12      170.67      176.34     22.56 o
   5  -3  12       24.95       18.61     10.02 o
  -6  -2  12      128.34      126.35     15.26 o
  -5  -2  12       24.05        5.72      5.93 o
  -4  -2  12     1249.13     1265.29     43.79 o
  -3  -2  12      990.61     1068.36     39.40 o
  -2  -2  12      304.88      312.28     11.50 o
  -1  -2  12        0.16       -0.05      5.90 o
   0  -2  12     4117.13     3848.82     91.53 o
   1  -2  12     2879.55     2699.61     68.16 o
   2  -2  12      742.17      727.91     28.62 o
   3  -2  12       85.20       85.25     11.66 o
   4  -2  12        2.81       -1.27      6.15 o
   5  -2  12       59.75       48.64     10.59 o
  -6  -1  12     1343.43     1231.53     50.09 o
  -5  -1  12      458.48      478.33     27.62 o
  -4  -1  12      565.40      595.10     26.28 o
  -3  -1  12      724.93      787.43     38.62 o
  -2  -1  12      365.87      347.43     12.77 o
  -1  -1  12       13.11        8.73      7.85 o
   0  -1  12      215.03      164.36     15.43 o
   1  -1  12      553.20      555.83     23.91 o
   2  -1  12       62.62       67.90      9.61 o
   3  -1  12       81.21       80.55     10.12 o
   4  -1  12      387.61      337.49     17.19 o
  -6   0  12      367.23      352.41     28.15 o
  -5   0  12      250.53      276.60     49.06 o
  -4   0  12      840.14      862.70     51.44 o
  -3   0  12     1564.83     1576.99     34.69 o
  -2   0  12      305.70      353.29     23.60 o
  -1   0  12      774.74      734.69     30.72 o
   0   0  12       78.17       85.14     11.52 o
   1   0  12       14.64       15.60      9.30 o
   2   0  12      101.54      100.92      9.87 o
   3   0  12      409.22      404.67     16.50 o
  -6   1  12        7.18        6.77      6.52 o
  -5   1  12      265.24      247.87     24.18 o
  -4   1  12     1057.42     1097.84     29.31 o
  -3   1  12     2087.35     2090.25     41.40 o
  -2   1  12      534.32      551.31     30.87 o
  -1   1  12      256.63      233.56     29.40 o
   0   1  12      953.08      982.29     33.39 o
   1   1  12      214.78      190.74     17.05 o
   2   1  12        0.14        4.97      4.99 o
  -6   2  12      197.96      169.50     18.43 o
  -5   2  12      120.07      115.42     14.19 o
  -4   2  12      613.53      599.48     19.60 o
  -3   2  12      920.33      863.87     44.93 o
  -2   2  12      251.41      217.15     19.38 o
  -1   2  12       67.27       64.61     11.56 o
   0   2  12      733.79      720.11     27.79 o
   1   2  12      878.51      856.74     27.80 o
   2   2  12      390.26      374.38     18.73 o
  -6   3  12       14.93       15.13      7.84 o
  -5   3  12       96.18       90.52     12.76 o
  -4   3  12       99.21      103.65      8.94 o
  -3   3  12       85.71       67.09     15.58 o
  -2   3  12      100.04      114.34     17.09 o
  -1   3  12      250.48      259.83     19.00 o
   0   3  12     1039.32     1009.87     34.21 o
   1   3  12     1167.05     1134.44     33.44 o
   2   3  12      116.54      113.62      9.27 o
  -5   4  12     1124.44     1118.75     41.82 o
  -4   4  12      250.30      235.27      9.84 o
  -3   4  12       62.33       36.59     13.76 o
  -2   4  12      976.18      989.31     39.98 o
  -1   4  12      648.34      636.70     40.18 o
   0   4  12       97.11       99.16     12.15 o
   1   4  12       25.26       24.90     14.02 o
   2   4  12       67.30       75.49      9.53 o
  -5   5  12       97.65       77.82     12.28 o
  -4   5  12      322.14      297.04     31.38 o
  -3   5  12      101.55       66.42     16.88 o
  -2   5  12       20.31       11.50      9.32 o
  -1   5  12        2.49       -5.63      5.72 o
   0   5  12       22.41       45.40      9.70 o
   1   5  12       14.00       11.84      6.73 o
  -4   6  12      349.42      312.71     32.96 o
  -3   6  12      766.13      717.32     53.00 o
  -2   6  12      253.22      275.26     32.25 o
  -1   6  12       59.48       70.77     24.60 o
   0   6  12       25.00       43.30     11.75 o
  -2 -10  13       25.67       27.96     11.48 o
  -1 -10  13      232.97      231.72     24.33 o
   0 -10  13       16.56        9.74      8.78 o
   1 -10  13        7.06        2.98      7.23 o
   2 -10  13       20.46       13.17      7.64 o
  -3  -9  13      857.08      928.94     46.43 o
  -2  -9  13      459.47      488.91     32.71 o
  -1  -9  13      413.55      388.81     27.94 o
   0  -9  13      472.36      517.78     76.43 o
   1  -9  13        4.59       11.35      9.69 o
   2  -9  13       81.41       88.00     12.33 o
   3  -9  13       85.55      101.14     24.61 o
  -4  -8  13      868.60      870.94     40.27 o
  -3  -8  13     1444.56     1462.13     58.50 o
  -2  -8  13      273.48      265.35     24.77 o
  -1  -8  13      117.80      139.27     17.44 o
   0  -8  13      299.60      291.56     20.17 o
   1  -8  13      297.75      324.81     17.84 o
   2  -8  13      351.39      320.80     36.32 o
   3  -8  13       39.22       45.00     20.17 o
  -5  -7  13        0.05        4.40      7.30 o
  -4  -7  13       28.56       32.62     10.82 o
  -3  -7  13      538.41      489.79     30.35 o
  -2  -7  13       80.80       63.62     24.48 o
  -1  -7  13       51.92       50.51     21.00 o
   0  -7  13      665.66      679.72     31.90 o
   1  -7  13      707.83      688.13     18.82 o
   2  -7  13      649.55      706.91     46.83 o
   3  -7  13      468.35      436.75     39.49 o
   4  -7  13       13.82       13.00     22.79 o
  -5  -6  13      261.90      242.22     42.81 o
  -4  -6  13        1.35        8.03      6.88 o
  -3  -6  13       27.58       34.94      9.91 o
  -2  -6  13      489.22      532.07     36.45 o
  -1  -6  13      315.02      337.35     14.92 o
   0  -6  13      497.60      516.94     16.05 o
   1  -6  13      257.13      299.36     30.59 o
   2  -6  13      423.42      391.86     34.36 o
   3  -6  13      646.73      565.89    107.70 o
   4  -6  13      483.02      445.68     38.09 o
  -5  -5  13      200.11      198.63     36.01 o
  -4  -5  13     1850.43     1736.00     67.21 o
  -3  -5  13       22.63       10.36      6.72 o
  -2  -5  13      226.80      221.04     22.72 o
  -1  -5  13      102.43      114.03      8.27 o
   0  -5  13      151.28      161.52     22.62 o
   1  -5  13        8.74        7.26      9.92 o
   2  -5  13       63.32       52.63     13.02 o
   3  -5  13      865.95      943.56     41.30 o
   4  -5  13     1665.98     1763.92     70.32 o
  -6  -4  13      352.14      381.20     29.57 o
  -5  -4  13      268.86      272.69     23.79 o
  -4  -4  13      319.14      312.24     23.43 o
  -3  -4  13      638.42      667.31     28.80 o
  -2  -4  13       20.07       18.27      9.14 o
  -1  -4  13        6.94        8.42      3.58 o
   0  -4  13      145.05      142.01     18.06 o
   1  -4  13        2.63        5.19      8.10 o
   2  -4  13       96.06       97.79     21.98 o
   3  -4  13     1021.07      971.49     39.53 o
   4  -4  13     1295.44     1320.37     48.21 o
  -6  -3  13      423.70      449.67     30.22 o
  -5  -3  13      203.53      169.76     18.79 o
  -4  -3  13      586.95      564.15     29.28 o
  -3  -3  13     1329.21     1293.23     41.15 o
  -2  -3  13      535.88      556.82     17.30 o
  -1  -3  13      370.86      388.56     34.31 o
   0  -3  13      188.34      205.54     19.13 o
   1  -3  13        1.99        2.64      7.59 o
   2  -3  13        7.13       10.67      9.42 o
   3  -3  13        0.86        0.19      7.12 o
   4  -3  13      239.32      225.61     19.20 o
  -6  -2  13      491.43      492.32     31.23 o
  -5  -2  13      246.07      254.02     21.79 o
  -4  -2  13       28.81       35.22      8.76 o
  -3  -2  13      420.46      440.10     19.22 o
  -2  -2  13      518.36      507.29     14.20 o
  -1  -2  13      620.74      647.98     31.55 o
   0  -2  13     1113.26     1074.66     39.82 o
   1  -2  13      179.32      208.63     22.71 o
   2  -2  13       74.89       65.33     11.36 o
   3  -2  13       79.56       57.40     10.70 o
   4  -2  13       20.89       22.52      9.30 o
  -6  -1  13        4.99       -1.69      7.79 o
  -5  -1  13        6.23        0.54      6.34 o
  -4  -1  13       57.05       45.81     11.79 o
  -3  -1  13      269.55      276.14     12.12 o
  -2  -1  13      498.25      526.61     29.50 o
  -1  -1  13     1668.70     1633.79     52.39 o
   0  -1  13     1521.80     1538.26     47.74 o
   1  -1  13      467.00      471.31     37.14 o
   2  -1  13       53.69       47.28      9.91 o
   3  -1  13       50.74       64.15      9.87 o
   4  -1  13       27.76       25.32      7.83 o
  -6   0  13      274.19      286.50     23.97 o
  -5   0  13        7.44       14.84      6.88 o
  -4   0  13        6.23       -0.61      4.63 o
  -3   0  13        1.46        5.17      2.32 o
  -2   0  13      385.40      366.93     25.02 o
  -1   0  13       69.85       87.30     13.33 o
   0   0  13      895.62      921.69     54.25 o
   1   0  13     1407.17     1350.55     40.75 o
   2   0  13      193.85      200.21     13.55 o
   3   0  13      574.41      545.73     19.85 o
  -6   1  13      410.48      412.25     44.25 o
  -5   1  13       15.77       17.25      7.29 o
  -4   1  13        0.96       -1.48      3.02 o
  -3   1  13       45.75       55.96     15.48 o
  -2   1  13      101.42      111.83     15.82 o
  -1   1  13       99.83      122.38     14.78 o
   0   1  13      293.70      323.52     19.43 o
   1   1  13     1294.26     1343.60     39.35 o
   2   1  13     1308.18     1276.42     52.63 o
  -5   2  13      428.77      431.09     35.33 o
  -4   2  13      213.48      230.73     10.89 o
  -3   2  13      685.49      794.80     44.63 o
  -2   2  13      289.69      315.88     23.53 o
  -1   2  13       52.73       33.85     16.49 o
   0   2  13       68.10       73.86     14.08 o
   1   2  13      714.03      726.76     39.02 o
   2   2  13      706.75      697.28     21.90 o
  -5   3  13      309.22      341.99     21.34 o
  -4   3  13      284.20      284.18     13.12 o
  -3   3  13      542.51      544.90     41.92 o
  -2   3  13      185.89      226.89     44.87 o
  -1   3  13       81.76       94.94     16.15 o
   0   3  13      120.89      144.63     14.04 o
   1   3  13       30.22       25.94      7.33 o
  -4   4  13      246.91      227.95     28.76 o
  -3   4  13      723.53      673.40     42.16 o
  -2   4  13      507.06      539.28     34.90 o
  -1   4  13      183.66      186.25     18.25 o
   0   4  13      353.09      367.45     35.41 o
   1   4  13      222.74      228.89     15.19 o
  -3   5  13      844.66      833.72     52.98 o
  -2   5  13      719.11      737.18     42.41 o
  -1   5  13      101.76       71.50     13.79 o
  -2  -9  14        1.03       -1.03      7.23 o
  -1  -9  14        0.27       -0.71      6.63 o
   0  -9  14      322.63      331.91     23.88 o
   1  -9  14      402.56      407.40     16.87 o
   2  -9  14      920.50      884.13     76.01 o
  -3  -8  14      101.23       93.90     21.08 o
  -2  -8  14      210.30      205.45     21.08 o
  -1  -8  14      178.91      173.95     21.36 o
   0  -8  14      135.94      158.88     15.63 o
   1  -8  14     1868.27     1832.05     41.00 o
   2  -8  14      862.54      887.26     56.72 o
  -4  -7  14      731.64      682.98     38.51 o
  -3  -7  14      781.17      798.37     39.57 o
  -2  -7  14      222.03      237.58     21.14 o
  -1  -7  14      243.67      232.70     18.72 o
   0  -7  14        1.61        1.42      3.03 o
   1  -7  14      317.19      255.96     45.75 o
   2  -7  14      235.91      240.67     31.42 o
   3  -7  14      159.83      194.90     30.28 o
  -4  -6  14      320.83      277.55     24.65 o
  -3  -6  14      700.89      687.76     35.19 o
  -2  -6  14      269.46      305.01     63.47 o
  -1  -6  14      179.82      180.99     13.91 o
   0  -6  14      401.24      423.07     36.95 o
   1  -6  14       60.00       51.64     17.90 o
   2  -6  14       39.78       10.20     12.55 o
   3  -6  14      288.72      326.17     40.49 o
  -5  -5  14       34.48       28.85     10.67 o
  -4  -5  14      239.82      248.28     22.36 o
  -3  -5  14     1521.87     1666.77    107.70 o
  -2  -5  14     1073.22     1119.98     30.12 o
  -1  -5  14      314.92      319.13     11.77 o
   0  -5  14      503.50      500.65     37.43 o
   1  -5  14      160.15      109.53     30.40 o
   2  -5  14       26.54        2.66      7.95 o
   3  -5  14        8.12        6.24      9.98 o
  -5  -4  14       21.55       22.30     14.11 o
  -4  -4  14      100.96       99.64     14.85 o
  -3  -4  14     1406.61     1536.61     52.80 o
  -2  -4  14      844.45      839.25     32.64 o
  -1  -4  14      259.72      257.11     28.01 o
   0  -4  14      268.97      207.79     21.26 o
   1  -4  14      407.30      398.00     26.94 o
   2  -4  14      246.32      218.50     21.07 o
   3  -4  14      252.63      202.28     20.48 o
  -5  -3  14       12.96       15.94      8.32 o
  -4  -3  14       11.60        2.63      5.84 o
  -3  -3  14       44.97       34.91      5.29 o
  -2  -3  14      346.41      360.51     11.99 o
  -1  -3  14      236.43      229.25     25.55 o
   0  -3  14      555.78      549.88     29.77 o
   1  -3  14      624.55      627.02     30.95 o
   2  -3  14      260.07      245.61     20.35 o
   3  -3  14      200.04      233.09     19.88 o
  -5  -2  14      213.58      222.47     21.06 o
  -4  -2  14      594.79      640.97     30.74 o
  -3  -2  14      683.88      673.90     17.31 o
  -2  -2  14      300.33      287.39     28.42 o
  -1  -2  14      464.79      520.47     33.47 o
   0  -2  14      832.18      866.65     45.86 o
   1  -2  14      617.71      559.04     27.84 o
   2  -2  14        2.42        1.73      6.87 o
   3  -2  14      138.86      161.15     15.57 o
  -5  -1  14      386.59      450.24     27.19 o
  -4  -1  14      481.10      496.19     25.80 o
  -3  -1  14      270.20      277.55     11.50 o
  -2  -1  14        1.11      -10.09     16.41 o
  -1  -1  14      352.35      349.04     24.29 o
   0  -1  14      139.76      107.52     23.15 o
   1  -1  14       44.99       24.23      8.51 o
   2  -1  14        2.34       -0.26      6.04 o
   3  -1  14       28.37       29.59     10.30 o
  -5   0  14      235.81      230.07     19.49 o
  -4   0  14      174.04      182.54     10.98 o
  -3   0  14      937.74      927.77     49.99 o
  -2   0  14      496.88      456.85     61.71 o
  -1   0  14      157.45      151.81     17.24 o
   0   0  14      128.99      141.92     18.87 o
   1   0  14      111.83      104.43     22.37 o
   2   0  14       46.78       58.29      9.69 o
  -5   1  14      527.77      484.71     26.66 o
  -4   1  14      252.20      251.85     11.45 o
  -3   1  14      593.38      608.45     39.87 o
  -2   1  14      633.60      660.15     52.86 o
  -1   1  14      175.66      187.27     18.03 o
   0   1  14      160.41      171.52     16.34 o
   1   1  14       23.44        9.75      7.20 o
   2   1  14       12.80       13.14      6.76 o
  -5   2  14      138.88      200.85     35.02 o
  -4   2  14       44.78       46.76     31.74 o
  -3   2  14       31.55       26.33     13.16 o
  -2   2  14      185.08      196.17     23.43 o
  -1   2  14      319.00      305.80     21.85 o
   0   2  14      698.85      757.15     31.16 o
   1   2  14      343.44      381.67     19.68 o
  -4   3  14        6.83        9.77     12.86 o
  -3   3  14       45.84       51.19     16.80 o
  -2   3  14      474.60      480.41     33.92 o
  -1   3  14      332.26      308.52     59.86 o
   0   3  14      386.19      391.30     23.98 o
  -2   4  14        2.90        0.69      8.40 o
  -1   4  14       10.43       17.09     11.21 o
  -2  -8  15      150.10      141.07     38.05 o
  -1  -8  15      204.83      225.31     58.22 o
   0  -8  15      444.14      440.65     16.39 o
   1  -8  15      130.50      122.39     39.77 o
  -3  -7  15        6.50        8.24      8.10 o
  -2  -7  15       93.68      114.95     19.01 o
  -1  -7  15      147.60      147.11     14.47 o
   0  -7  15      924.61      858.23     94.55 o
   1  -7  15      815.77      832.37    128.33 o
   2  -7  15      130.58      150.68     44.04 o
  -3  -6  15      138.03      141.72     17.36 o
  -2  -6  15      139.93      143.76     15.25 o
  -1  -6  15      265.06      229.69     18.76 o
   0  -6  15      384.37      343.12     38.03 o
   1  -6  15      553.82      515.88     40.90 o
   2  -6  15      270.38      304.01     63.57 o
  -4  -5  15       57.12       61.26     12.85 o
  -3  -5  15       10.81        9.08     12.07 o
  -2  -5  15       53.17       34.45     10.46 o
  -1  -5  15      387.30      383.47     41.13 o
   0  -5  15       35.95       26.47     14.10 o
   1  -5  15      567.51      501.00     37.94 o
   2  -5  15     1172.81     1269.16     60.08 o
  -4  -4  15      245.13      259.39     21.90 o
  -3  -4  15      196.81      179.53     29.55 o
  -2  -4  15      218.05      213.41     20.39 o
  -1  -4  15       51.56       52.95     15.98 o
   0  -4  15       29.23       32.34     12.91 o
   1  -4  15      264.24      227.10     22.49 o
   2  -4  15      584.91      586.73     33.74 o
  -4  -3  15      276.46      284.42     21.57 o
  -3  -3  15      657.04      673.65     45.06 o
  -2  -3  15      214.86      210.78     45.35 o
  -1  -3  15       51.48       48.02     15.61 o
   0  -3  15       84.51       86.21     15.82 o
   1  -3  15        6.25        6.53      7.34 o
   2  -3  15       35.25       12.09     10.34 o
  -4  -2  15      115.65      109.92     14.81 o
  -3  -2  15      501.37      505.34     15.13 o
  -2  -2  15      731.67      718.95     53.90 o
  -1  -2  15      159.45      184.22     52.07 o
   0  -2  15      251.80      262.70     21.95 o
   1  -2  15      319.54      327.57     22.78 o
   2  -2  15       31.78       36.78     10.46 o
  -4  -1  15        0.29        2.98      3.21 o
  -3  -1  15      661.07      653.46     92.68 o
  -2  -1  15     1431.79     1492.67     65.07 o
  -1  -1  15      425.60      442.60     27.80 o
   0  -1  15      584.14      570.57     29.86 o
   1  -1  15      146.48      146.13     15.93 o
   2  -1  15      111.58      100.34     13.49 o
  -4   0  15       29.71       25.80      3.65 o
  -3   0  15      116.37      113.80     21.92 o
  -2   0  15      293.02      291.35     28.92 o
  -1   0  15      268.79      230.61     21.24 o
   0   0  15        4.44       13.93      8.35 o
   1   0  15      512.38      512.32     32.59 o
  -4   1  15       48.95       48.78     18.54 o
  -3   1  15      255.84      230.45     27.99 o
  -2   1  15       11.07       -1.59     15.14 o
  -1   1  15      275.62      296.20     23.33 o
   0   1  15      951.12      887.70     59.29 o
  -3   2  15      408.85      379.81     34.28 o
  -2   2  15       82.14       65.69     29.46 o
  -1   2  15      179.20      200.53     19.45 o
  -2  -6  16      333.64      338.72     20.43 o
  -1  -6  16      100.54       80.63     21.07 o
   0  -6  16       31.50       47.69     17.74 o
  -2  -5  16      555.90      544.25     23.56 o
  -1  -5  16      200.47      266.55     32.33 o
   0  -5  16      203.84      193.21     27.84 o
   1  -5  16       34.07       60.09     32.11 o
  -3  -4  16      185.99      170.91     11.88 o
  -2  -4  16      152.72      151.11     32.65 o
  -1  -4  16       66.47       44.86     16.46 o
   0  -4  16      305.51      300.20     30.88 o
   1  -4  16      418.56      434.63     35.63 o
  -3  -3  16       35.82       31.11      8.36 o
  -2  -3  16      259.61      233.52     36.50 o
  -1  -3  16      226.63      228.36     27.81 o
   0  -3  16      442.22      419.58     34.44 o
   1  -3  16      619.31      596.20     32.73 o
  -3  -2  16       50.65       32.12     37.72 o
  -2  -2  16      203.36      236.43     28.96 o
  -1  -2  16      145.97      131.28     31.48 o
   0  -2  16       97.68       68.17     14.01 o
  -3  -1  16       16.33       26.07     14.17 o
  -2  -1  16       13.41       -2.42     27.68 o
  -1  -1  16       19.67       -5.30     23.26 o
   0  -1  16        5.87       10.13     18.54 o
  -2   0  16      228.63      245.55     28.44 o
  -1   0  16        3.63        7.29     15.68 o
 
